# Supplementary material for: Correction: Pneumococcal vaccination at 65 years and vaccination coverage in at-risk adults: A retrospective population-based study in France
Source: PLoS One. 2026 May 26;21(5):e0350226. doi: 10.1371/journal.pone.0350226 (PMC13210368; doi:10.1371/journal.pone.0350226)
Supplement: S1 File — (XLSX) [file pone.0350226.s001.xlsx]

## Sheet: Région - CP - Reco
	Annual crude vaccination coverage by region
	Cohort	Variable	Region	Nb,patients	Crude rate per 100 patients (95% CI)
	A - Total	Pneumococcal primary vaccination schedule (PCV13 + PPSV23)	Ile-de-France	102857	8.40 (8.35-8.45)
	A - Total	Pneumococcal primary vaccination schedule (PCV13 + PPSV23)	Centre-Val de Loire	30928	10.53 (10.42-10.64)
	A - Total	Pneumococcal primary vaccination schedule (PCV13 + PPSV23)	Bourgogne-Franche-Comté	31160	9.72 (9.62-9.82)
	A - Total	Pneumococcal primary vaccination schedule (PCV13 + PPSV23)	Normandie	40467	10.84 (10.74-10.94)
	A - Total	Pneumococcal primary vaccination schedule (PCV13 + PPSV23)	Hauts-de-France	72800	10.36 (10.29-10.43)
	A - Total	Pneumococcal primary vaccination schedule (PCV13 + PPSV23)	Grand Est	62242	9.45 (9.38-9.52)
	A - Total	Pneumococcal primary vaccination schedule (PCV13 + PPSV23)	Pays de la Loire	40101	11.27 (11.16-11.37)
	A - Total	Pneumococcal primary vaccination schedule (PCV13 + PPSV23)	Bretagne	41941	13.01 (12.89-13.13)
	A - Total	Pneumococcal primary vaccination schedule (PCV13 + PPSV23)	Nouvelle Aquitaine	73795	10.74 (10.67-10.82)
	A - Total	Pneumococcal primary vaccination schedule (PCV13 + PPSV23)	Occitanie	70965	10.65 (10.58-10.73)
	A - Total	Pneumococcal primary vaccination schedule (PCV13 + PPSV23)	Auvergne-Rhône-Alpes	82687	10.19 (10.13-10.26)
	A - Total	Pneumococcal primary vaccination schedule (PCV13 + PPSV23)	Provence-Alpes-Côte d'Azur	64161	10.48 (10.40-10.56)
	A - Total	Pneumococcal primary vaccination schedule (PCV13 + PPSV23)	Corse	3248	8.50 (8.22-8.78)
	A - Total	Pneumococcal primary vaccination schedule (PCV13 + PPSV23)	Guadeloupe	426	5.14 (4.68-5.63)
	A - Total	Pneumococcal primary vaccination schedule (PCV13 + PPSV23)	Martinique	183	4.26 (3.70-4.91)
	A - Total	Pneumococcal primary vaccination schedule (PCV13 + PPSV23)	Guyane	72	3.47 (2.76-4.35)
	A - Total	Pneumococcal primary vaccination schedule (PCV13 + PPSV23)	La Réunion	573	5.77 (5.33-6.25)
	A - Total	Pneumococcal primary vaccination schedule (PCV13 + PPSV23)	Mayotte		0.00 (0.00-100.00)
	B - Immunocompromised patients	Pneumococcal primary vaccination schedule (PCV13 + PPSV23)	Ile-de-France	53830	16.45 (16.32-16.58)
	B - Immunocompromised patients	Pneumococcal primary vaccination schedule (PCV13 + PPSV23)	Centre-Val de Loire	14414	21.36 (21.05-21.67)
	B - Immunocompromised patients	Pneumococcal primary vaccination schedule (PCV13 + PPSV23)	Bourgogne-Franche-Comté	14036	18.91 (18.63-19.19)
	B - Immunocompromised patients	Pneumococcal primary vaccination schedule (PCV13 + PPSV23)	Normandie	18861	21.21 (20.94-21.48)
	B - Immunocompromised patients	Pneumococcal primary vaccination schedule (PCV13 + PPSV23)	Hauts-de-France	32070	20.77 (20.57-20.97)
	B - Immunocompromised patients	Pneumococcal primary vaccination schedule (PCV13 + PPSV23)	Grand Est	29164	18.86 (18.67-19.06)
	B - Immunocompromised patients	Pneumococcal primary vaccination schedule (PCV13 + PPSV23)	Pays de la Loire	19043	20.68 (20.42-20.94)
	B - Immunocompromised patients	Pneumococcal primary vaccination schedule (PCV13 + PPSV23)	Bretagne	19443	22.44 (22.16-22.72)
	B - Immunocompromised patients	Pneumococcal primary vaccination schedule (PCV13 + PPSV23)	Nouvelle Aquitaine	33091	20.02 (19.82-20.21)
	B - Immunocompromised patients	Pneumococcal primary vaccination schedule (PCV13 + PPSV23)	Occitanie	30744	18.87 (18.69-19.07)
	B - Immunocompromised patients	Pneumococcal primary vaccination schedule (PCV13 + PPSV23)	Auvergne-Rhône-Alpes	39231	19.55 (19.37-19.72)
	B - Immunocompromised patients	Pneumococcal primary vaccination schedule (PCV13 + PPSV23)	Provence-Alpes-Côte d'Azur	30459	19.30 (19.10-19.49)
	B - Immunocompromised patients	Pneumococcal primary vaccination schedule (PCV13 + PPSV23)	Corse	1320	13.37 (12.72-14.06)
	B - Immunocompromised patients	Pneumococcal primary vaccination schedule (PCV13 + PPSV23)	Guadeloupe	345	16.49 (14.96-18.14)
	B - Immunocompromised patients	Pneumococcal primary vaccination schedule (PCV13 + PPSV23)	Martinique	161	11.27 (9.73-13.01)
	B - Immunocompromised patients	Pneumococcal primary vaccination schedule (PCV13 + PPSV23)	Guyane	57	7.35 (5.72-9.42)
	B - Immunocompromised patients	Pneumococcal primary vaccination schedule (PCV13 + PPSV23)	La Réunion	408	13.12 (11.98-14.35)
	B - Immunocompromised patients	Pneumococcal primary vaccination schedule (PCV13 + PPSV23)	Mayotte		0.00 (0.00-100.00)
	C - Patients with a comorbidity associated with an increased risk of pneumococcal disease	Pneumococcal primary vaccination schedule (PCV13 + PPSV23)	Ile-de-France	69912	6.93 (6.88-6.98)
	C - Patients with a comorbidity associated with an increased risk of pneumococcal disease	Pneumococcal primary vaccination schedule (PCV13 + PPSV23)	Centre-Val de Loire	22408	8.93 (8.82-9.05)
	C - Patients with a comorbidity associated with an increased risk of pneumococcal disease	Pneumococcal primary vaccination schedule (PCV13 + PPSV23)	Bourgogne-Franche-Comté	22765	8.33 (8.22-8.43)
	C - Patients with a comorbidity associated with an increased risk of pneumococcal disease	Pneumococcal primary vaccination schedule (PCV13 + PPSV23)	Normandie	29107	9.19 (9.09-9.29)
	C - Patients with a comorbidity associated with an increased risk of pneumococcal disease	Pneumococcal primary vaccination schedule (PCV13 + PPSV23)	Hauts-de-France	53911	8.91 (8.83-8.98)
	C - Patients with a comorbidity associated with an increased risk of pneumococcal disease	Pneumococcal primary vaccination schedule (PCV13 + PPSV23)	Grand Est	45477	8.10 (8.03-8.17)
	C - Patients with a comorbidity associated with an increased risk of pneumococcal disease	Pneumococcal primary vaccination schedule (PCV13 + PPSV23)	Pays de la Loire	27938	9.52 (9.41-9.63)
	C - Patients with a comorbidity associated with an increased risk of pneumococcal disease	Pneumococcal primary vaccination schedule (PCV13 + PPSV23)	Bretagne	29716	11.23 (11.11-11.35)
	C - Patients with a comorbidity associated with an increased risk of pneumococcal disease	Pneumococcal primary vaccination schedule (PCV13 + PPSV23)	Nouvelle Aquitaine	54542	9.38 (9.30-9.45)
	C - Patients with a comorbidity associated with an increased risk of pneumococcal disease	Pneumococcal primary vaccination schedule (PCV13 + PPSV23)	Occitanie	52699	9.40 (9.32-9.47)
	C - Patients with a comorbidity associated with an increased risk of pneumococcal disease	Pneumococcal primary vaccination schedule (PCV13 + PPSV23)	Auvergne-Rhône-Alpes	59009	8.67 (8.60-8.74)
	C - Patients with a comorbidity associated with an increased risk of pneumococcal disease	Pneumococcal primary vaccination schedule (PCV13 + PPSV23)	Provence-Alpes-Côte d'Azur	45976	9.04 (8.96-9.12)
	C - Patients with a comorbidity associated with an increased risk of pneumococcal disease	Pneumococcal primary vaccination schedule (PCV13 + PPSV23)	Corse	2450	7.72 (7.43-8.02)
	C - Patients with a comorbidity associated with an increased risk of pneumococcal disease	Pneumococcal primary vaccination schedule (PCV13 + PPSV23)	Guadeloupe	238	3.35 (2.95-3.79)
	C - Patients with a comorbidity associated with an increased risk of pneumococcal disease	Pneumococcal primary vaccination schedule (PCV13 + PPSV23)	Martinique	89	2.53 (2.06-3.10)
	C - Patients with a comorbidity associated with an increased risk of pneumococcal disease	Pneumococcal primary vaccination schedule (PCV13 + PPSV23)	Guyane	35	2.25 (1.62-3.12)
	C - Patients with a comorbidity associated with an increased risk of pneumococcal disease	Pneumococcal primary vaccination schedule (PCV13 + PPSV23)	La Réunion	363	4.46 (4.03-4.93)
	C - Patients with a comorbidity associated with an increased risk of pneumococcal disease	Pneumococcal primary vaccination schedule (PCV13 + PPSV23)	Mayotte		0.00 (0.00-100.00)
	B1 - Asplenia or hyposplenia	Pneumococcal primary vaccination schedule (PCV13 + PPSV23)	Ile-de-France	2838	14.70 (14.21-15.21)
	B1 - Asplenia or hyposplenia	Pneumococcal primary vaccination schedule (PCV13 + PPSV23)	Centre-Val de Loire	564	16.25 (15.06-17.52)
	B1 - Asplenia or hyposplenia	Pneumococcal primary vaccination schedule (PCV13 + PPSV23)	Bourgogne-Franche-Comté	660	16.94 (15.79-18.15)
	B1 - Asplenia or hyposplenia	Pneumococcal primary vaccination schedule (PCV13 + PPSV23)	Normandie	723	16.75 (15.67-17.90)
	B1 - Asplenia or hyposplenia	Pneumococcal primary vaccination schedule (PCV13 + PPSV23)	Hauts-de-France	1288	18.04 (17.17-18.95)
	B1 - Asplenia or hyposplenia	Pneumococcal primary vaccination schedule (PCV13 + PPSV23)	Grand Est	1257	15.79 (15.01-16.61)
	B1 - Asplenia or hyposplenia	Pneumococcal primary vaccination schedule (PCV13 + PPSV23)	Pays de la Loire	628	15.09 (14.03-16.20)
	B1 - Asplenia or hyposplenia	Pneumococcal primary vaccination schedule (PCV13 + PPSV23)	Bretagne	593	16.52 (15.34-17.77)
	B1 - Asplenia or hyposplenia	Pneumococcal primary vaccination schedule (PCV13 + PPSV23)	Nouvelle Aquitaine	1508	18.32 (17.50-19.17)
	B1 - Asplenia or hyposplenia	Pneumococcal primary vaccination schedule (PCV13 + PPSV23)	Occitanie	1387	17.13 (16.32-17.97)
	B1 - Asplenia or hyposplenia	Pneumococcal primary vaccination schedule (PCV13 + PPSV23)	Auvergne-Rhône-Alpes	2109	17.82 (17.14-18.52)
	B1 - Asplenia or hyposplenia	Pneumococcal primary vaccination schedule (PCV13 + PPSV23)	Provence-Alpes-Côte d'Azur	1283	16.99 (16.16-17.85)
	B1 - Asplenia or hyposplenia	Pneumococcal primary vaccination schedule (PCV13 + PPSV23)	Corse	70	13.08 (10.48-16.22)
	B1 - Asplenia or hyposplenia	Pneumococcal primary vaccination schedule (PCV13 + PPSV23)	Guadeloupe	97	42.17 (35.95-48.65)
	B1 - Asplenia or hyposplenia	Pneumococcal primary vaccination schedule (PCV13 + PPSV23)	Martinique	11	7.43 (4.16-12.92)
	B1 - Asplenia or hyposplenia	Pneumococcal primary vaccination schedule (PCV13 + PPSV23)	Guyane	6	5.41 (2.45-11.51)
	B1 - Asplenia or hyposplenia	Pneumococcal primary vaccination schedule (PCV13 + PPSV23)	La Réunion	23	13.37 (9.05-19.32)
	B1 - Asplenia or hyposplenia	Pneumococcal primary vaccination schedule (PCV13 + PPSV23)	Mayotte		0.00 (0.00-100.00)
	B2 - Hereditary immune deficits	Pneumococcal primary vaccination schedule (PCV13 + PPSV23)	Ile-de-France	2318	16.63 (16.02-17.26)
	B2 - Hereditary immune deficits	Pneumococcal primary vaccination schedule (PCV13 + PPSV23)	Centre-Val de Loire	541	24.44 (22.69-26.27)
	B2 - Hereditary immune deficits	Pneumococcal primary vaccination schedule (PCV13 + PPSV23)	Bourgogne-Franche-Comté	464	20.72 (19.09-22.45)
	B2 - Hereditary immune deficits	Pneumococcal primary vaccination schedule (PCV13 + PPSV23)	Normandie	799	24.29 (22.85-25.78)
	B2 - Hereditary immune deficits	Pneumococcal primary vaccination schedule (PCV13 + PPSV23)	Hauts-de-France	1137	21.59 (20.50-22.72)
	B2 - Hereditary immune deficits	Pneumococcal primary vaccination schedule (PCV13 + PPSV23)	Grand Est	1113	21.67 (20.56-22.82)
	B2 - Hereditary immune deficits	Pneumococcal primary vaccination schedule (PCV13 + PPSV23)	Pays de la Loire	586	24.42 (22.74-26.18)
	B2 - Hereditary immune deficits	Pneumococcal primary vaccination schedule (PCV13 + PPSV23)	Bretagne	736	26.72 (25.10-28.40)
	B2 - Hereditary immune deficits	Pneumococcal primary vaccination schedule (PCV13 + PPSV23)	Nouvelle Aquitaine	1654	27.52 (26.40-28.66)
	B2 - Hereditary immune deficits	Pneumococcal primary vaccination schedule (PCV13 + PPSV23)	Occitanie	851	20.84 (19.62-22.12)
	B2 - Hereditary immune deficits	Pneumococcal primary vaccination schedule (PCV13 + PPSV23)	Auvergne-Rhône-Alpes	1515	22.81 (21.82-23.83)
	B2 - Hereditary immune deficits	Pneumococcal primary vaccination schedule (PCV13 + PPSV23)	Provence-Alpes-Côte d'Azur	931	23.42 (22.12-24.76)
	B2 - Hereditary immune deficits	Pneumococcal primary vaccination schedule (PCV13 + PPSV23)	Corse	43	18.53 (14.04-24.06)
	B2 - Hereditary immune deficits	Pneumococcal primary vaccination schedule (PCV13 + PPSV23)	Guadeloupe	11	20.00 (11.44-32.62)
	B2 - Hereditary immune deficits	Pneumococcal primary vaccination schedule (PCV13 + PPSV23)	Martinique	5	16.67 (7.11-34.32)
	B2 - Hereditary immune deficits	Pneumococcal primary vaccination schedule (PCV13 + PPSV23)	Guyane	2	7.69 (1.93-26.07)
	B2 - Hereditary immune deficits	Pneumococcal primary vaccination schedule (PCV13 + PPSV23)	La Réunion	10	21.28 (11.85-35.21)
	B3 - HIV infection	Pneumococcal primary vaccination schedule (PCV13 + PPSV23)	Ile-de-France	12858	19.93 (19.63-20.24)
	B3 - HIV infection	Pneumococcal primary vaccination schedule (PCV13 + PPSV23)	Centre-Val de Loire	1192	25.94 (24.69-27.23)
	B3 - HIV infection	Pneumococcal primary vaccination schedule (PCV13 + PPSV23)	Bourgogne-Franche-Comté	1118	33.22 (31.65-34.83)
	B3 - HIV infection	Pneumococcal primary vaccination schedule (PCV13 + PPSV23)	Normandie	1139	24.83 (23.60-26.10)
	B3 - HIV infection	Pneumococcal primary vaccination schedule (PCV13 + PPSV23)	Hauts-de-France	2179	30.93 (29.86-32.01)
	B3 - HIV infection	Pneumococcal primary vaccination schedule (PCV13 + PPSV23)	Grand Est	1972	25.57 (24.61-26.55)
	B3 - HIV infection	Pneumococcal primary vaccination schedule (PCV13 + PPSV23)	Pays de la Loire	1191	20.33 (19.32-21.38)
	B3 - HIV infection	Pneumococcal primary vaccination schedule (PCV13 + PPSV23)	Bretagne	1293	26.58 (25.35-27.84)
	B3 - HIV infection	Pneumococcal primary vaccination schedule (PCV13 + PPSV23)	Nouvelle Aquitaine	3191	25.16 (24.41-25.92)
	B3 - HIV infection	Pneumococcal primary vaccination schedule (PCV13 + PPSV23)	Occitanie	3151	23.91 (23.19-24.64)
	B3 - HIV infection	Pneumococcal primary vaccination schedule (PCV13 + PPSV23)	Auvergne-Rhône-Alpes	4018	31.33 (30.53-32.14)
	B3 - HIV infection	Pneumococcal primary vaccination schedule (PCV13 + PPSV23)	Provence-Alpes-Côte d'Azur	4524	27.85 (27.17-28.55)
	B3 - HIV infection	Pneumococcal primary vaccination schedule (PCV13 + PPSV23)	Corse	99	18.17 (15.15-21.63)
	B3 - HIV infection	Pneumococcal primary vaccination schedule (PCV13 + PPSV23)	Guadeloupe	98	34.51 (29.21-40.22)
	B3 - HIV infection	Pneumococcal primary vaccination schedule (PCV13 + PPSV23)	Martinique	23	15.44 (10.48-22.16)
	B3 - HIV infection	Pneumococcal primary vaccination schedule (PCV13 + PPSV23)	Guyane	31	16.15 (11.59-22.05)
	B3 - HIV infection	Pneumococcal primary vaccination schedule (PCV13 + PPSV23)	La Réunion	31	24.60 (17.87-32.86)
	B3 - HIV infection	Pneumococcal primary vaccination schedule (PCV13 + PPSV23)	Mayotte		0.00 (0.00-100.00)
	B4 - Chemotherapy-treated solid cancer or hematologic malignancy	Pneumococcal primary vaccination schedule (PCV13 + PPSV23)	Ile-de-France	24565	9.29 (9.18-9.40)
	B4 - Chemotherapy-treated solid cancer or hematologic malignancy	Pneumococcal primary vaccination schedule (PCV13 + PPSV23)	Centre-Val de Loire	6455	10.60 (10.35-10.84)
	B4 - Chemotherapy-treated solid cancer or hematologic malignancy	Pneumococcal primary vaccination schedule (PCV13 + PPSV23)	Bourgogne-Franche-Comté	7021	9.44 (9.23-9.65)
	B4 - Chemotherapy-treated solid cancer or hematologic malignancy	Pneumococcal primary vaccination schedule (PCV13 + PPSV23)	Normandie	9311	10.76 (10.55-10.96)
	B4 - Chemotherapy-treated solid cancer or hematologic malignancy	Pneumococcal primary vaccination schedule (PCV13 + PPSV23)	Hauts-de-France	17199	11.89 (11.73-12.06)
	B4 - Chemotherapy-treated solid cancer or hematologic malignancy	Pneumococcal primary vaccination schedule (PCV13 + PPSV23)	Grand Est	14040	9.95 (9.79-10.10)
	B4 - Chemotherapy-treated solid cancer or hematologic malignancy	Pneumococcal primary vaccination schedule (PCV13 + PPSV23)	Pays de la Loire	9689	9.70 (9.52-9.88)
	B4 - Chemotherapy-treated solid cancer or hematologic malignancy	Pneumococcal primary vaccination schedule (PCV13 + PPSV23)	Bretagne	10133	11.08 (10.88-11.29)
	B4 - Chemotherapy-treated solid cancer or hematologic malignancy	Pneumococcal primary vaccination schedule (PCV13 + PPSV23)	Nouvelle Aquitaine	17708	10.67 (10.52-10.82)
	B4 - Chemotherapy-treated solid cancer or hematologic malignancy	Pneumococcal primary vaccination schedule (PCV13 + PPSV23)	Occitanie	16665	10.24 (10.09-10.39)
	B4 - Chemotherapy-treated solid cancer or hematologic malignancy	Pneumococcal primary vaccination schedule (PCV13 + PPSV23)	Auvergne-Rhône-Alpes	19453	9.80 (9.67-9.93)
	B4 - Chemotherapy-treated solid cancer or hematologic malignancy	Pneumococcal primary vaccination schedule (PCV13 + PPSV23)	Provence-Alpes-Côte d'Azur	15229	9.63 (9.48-9.77)
	B4 - Chemotherapy-treated solid cancer or hematologic malignancy	Pneumococcal primary vaccination schedule (PCV13 + PPSV23)	Corse	783	7.71 (7.21-8.25)
	B4 - Chemotherapy-treated solid cancer or hematologic malignancy	Pneumococcal primary vaccination schedule (PCV13 + PPSV23)	Guadeloupe	86	5.23 (4.25-6.42)
	B4 - Chemotherapy-treated solid cancer or hematologic malignancy	Pneumococcal primary vaccination schedule (PCV13 + PPSV23)	Martinique	74	6.38 (5.11-7.94)
	B4 - Chemotherapy-treated solid cancer or hematologic malignancy	Pneumococcal primary vaccination schedule (PCV13 + PPSV23)	Guyane	18	4.19 (2.65-6.55)
	B4 - Chemotherapy-treated solid cancer or hematologic malignancy	Pneumococcal primary vaccination schedule (PCV13 + PPSV23)	La Réunion	217	8.58 (7.55-9.74)
	B4 - Chemotherapy-treated solid cancer or hematologic malignancy	Pneumococcal primary vaccination schedule (PCV13 + PPSV23)	Mayotte		0.00 (0.00-100.00)
	B5 - Solid organ transplant	Pneumococcal primary vaccination schedule (PCV13 + PPSV23)	Ile-de-France	3783	22.00 (21.39-22.63)
	B5 - Solid organ transplant	Pneumococcal primary vaccination schedule (PCV13 + PPSV23)	Centre-Val de Loire	1360	37.68 (36.12-39.28)
	B5 - Solid organ transplant	Pneumococcal primary vaccination schedule (PCV13 + PPSV23)	Bourgogne-Franche-Comté	1260	37.17 (35.56-38.81)
	B5 - Solid organ transplant	Pneumococcal primary vaccination schedule (PCV13 + PPSV23)	Normandie	1399	32.95 (31.55-34.38)
	B5 - Solid organ transplant	Pneumococcal primary vaccination schedule (PCV13 + PPSV23)	Hauts-de-France	1826	27.16 (26.11-28.23)
	B5 - Solid organ transplant	Pneumococcal primary vaccination schedule (PCV13 + PPSV23)	Grand Est	2743	38.56 (37.44-39.70)
	B5 - Solid organ transplant	Pneumococcal primary vaccination schedule (PCV13 + PPSV23)	Pays de la Loire	1317	27.95 (26.69-29.25)
	B5 - Solid organ transplant	Pneumococcal primary vaccination schedule (PCV13 + PPSV23)	Bretagne	1327	32.78 (31.35-34.24)
	B5 - Solid organ transplant	Pneumococcal primary vaccination schedule (PCV13 + PPSV23)	Nouvelle Aquitaine	2568	33.63 (32.58-34.70)
	B5 - Solid organ transplant	Pneumococcal primary vaccination schedule (PCV13 + PPSV23)	Occitanie	1755	24.21 (23.23-25.21)
	B5 - Solid organ transplant	Pneumococcal primary vaccination schedule (PCV13 + PPSV23)	Auvergne-Rhône-Alpes	3133	29.28 (28.43-30.15)
	B5 - Solid organ transplant	Pneumococcal primary vaccination schedule (PCV13 + PPSV23)	Provence-Alpes-Côte d'Azur	1473	24.54 (23.47-25.64)
	B5 - Solid organ transplant	Pneumococcal primary vaccination schedule (PCV13 + PPSV23)	Corse	52	15.85 (12.29-20.22)
	B5 - Solid organ transplant	Pneumococcal primary vaccination schedule (PCV13 + PPSV23)	Guadeloupe	22	15.49 (10.42-22.41)
	B5 - Solid organ transplant	Pneumococcal primary vaccination schedule (PCV13 + PPSV23)	Martinique	21	19.63 (13.16-28.24)
	B5 - Solid organ transplant	Pneumococcal primary vaccination schedule (PCV13 + PPSV23)	Guyane	1	3.70 (0.52-22.08)
	B5 - Solid organ transplant	Pneumococcal primary vaccination schedule (PCV13 + PPSV23)	La Réunion	31	16.15 (11.59-22.05)
	B7 - Chronic autoimmune or inflammatory disease treated by immunosuppressive or biologic drugs	Pneumococcal primary vaccination schedule (PCV13 + PPSV23)	Ile-de-France	21466	23.92 (23.64-24.20)
	B7 - Chronic autoimmune or inflammatory disease treated by immunosuppressive or biologic drugs	Pneumococcal primary vaccination schedule (PCV13 + PPSV23)	Centre-Val de Loire	7485	31.18 (30.60-31.77)
	B7 - Chronic autoimmune or inflammatory disease treated by immunosuppressive or biologic drugs	Pneumococcal primary vaccination schedule (PCV13 + PPSV23)	Bourgogne-Franche-Comté	6999	27.31 (26.77-27.86)
	B7 - Chronic autoimmune or inflammatory disease treated by immunosuppressive or biologic drugs	Pneumococcal primary vaccination schedule (PCV13 + PPSV23)	Normandie	10651	31.41 (30.92-31.91)
	B7 - Chronic autoimmune or inflammatory disease treated by immunosuppressive or biologic drugs	Pneumococcal primary vaccination schedule (PCV13 + PPSV23)	Hauts-de-France	15752	28.86 (28.49-29.25)
	B7 - Chronic autoimmune or inflammatory disease treated by immunosuppressive or biologic drugs	Pneumococcal primary vaccination schedule (PCV13 + PPSV23)	Grand Est	15096	27.23 (26.86-27.60)
	B7 - Chronic autoimmune or inflammatory disease treated by immunosuppressive or biologic drugs	Pneumococcal primary vaccination schedule (PCV13 + PPSV23)	Pays de la Loire	10000	31.66 (31.15-32.18)
	B7 - Chronic autoimmune or inflammatory disease treated by immunosuppressive or biologic drugs	Pneumococcal primary vaccination schedule (PCV13 + PPSV23)	Bretagne	10333	32.01 (31.50-32.52)
	B7 - Chronic autoimmune or inflammatory disease treated by immunosuppressive or biologic drugs	Pneumococcal primary vaccination schedule (PCV13 + PPSV23)	Nouvelle Aquitaine	15903	27.51 (27.14-27.87)
	B7 - Chronic autoimmune or inflammatory disease treated by immunosuppressive or biologic drugs	Pneumococcal primary vaccination schedule (PCV13 + PPSV23)	Occitanie	14739	25.87 (25.51-26.23)
	B7 - Chronic autoimmune or inflammatory disease treated by immunosuppressive or biologic drugs	Pneumococcal primary vaccination schedule (PCV13 + PPSV23)	Auvergne-Rhône-Alpes	18712	26.68 (26.35-27.01)
	B7 - Chronic autoimmune or inflammatory disease treated by immunosuppressive or biologic drugs	Pneumococcal primary vaccination schedule (PCV13 + PPSV23)	Provence-Alpes-Côte d'Azur	15205	27.76 (27.39-28.14)
	B7 - Chronic autoimmune or inflammatory disease treated by immunosuppressive or biologic drugs	Pneumococcal primary vaccination schedule (PCV13 + PPSV23)	Corse	707	19.02 (17.79-20.31)
	B7 - Chronic autoimmune or inflammatory disease treated by immunosuppressive or biologic drugs	Pneumococcal primary vaccination schedule (PCV13 + PPSV23)	Guadeloupe	64	19.81 (15.82-24.52)
	B7 - Chronic autoimmune or inflammatory disease treated by immunosuppressive or biologic drugs	Pneumococcal primary vaccination schedule (PCV13 + PPSV23)	Martinique	78	28.89 (23.79-34.58)
	B7 - Chronic autoimmune or inflammatory disease treated by immunosuppressive or biologic drugs	Pneumococcal primary vaccination schedule (PCV13 + PPSV23)	Guyane	13	16.88 (10.06-26.94)
	B7 - Chronic autoimmune or inflammatory disease treated by immunosuppressive or biologic drugs	Pneumococcal primary vaccination schedule (PCV13 + PPSV23)	La Réunion	167	25.23 (22.06-28.68)
	B7 - Chronic autoimmune or inflammatory disease treated by immunosuppressive or biologic drugs	Pneumococcal primary vaccination schedule (PCV13 + PPSV23)	Mayotte		0.00 (0.00-100.00)
	B8 - Nephrotic syndrome	Pneumococcal primary vaccination schedule (PCV13 + PPSV23)	Ile-de-France	5799	18.21 (17.79-18.63)
	B8 - Nephrotic syndrome	Pneumococcal primary vaccination schedule (PCV13 + PPSV23)	Centre-Val de Loire	1801	23.23 (22.30-24.18)
	B8 - Nephrotic syndrome	Pneumococcal primary vaccination schedule (PCV13 + PPSV23)	Bourgogne-Franche-Comté	1703	20.71 (19.85-21.60)
	B8 - Nephrotic syndrome	Pneumococcal primary vaccination schedule (PCV13 + PPSV23)	Normandie	2238	23.32 (22.49-24.18)
	B8 - Nephrotic syndrome	Pneumococcal primary vaccination schedule (PCV13 + PPSV23)	Hauts-de-France	3990	22.57 (21.96-23.19)
	B8 - Nephrotic syndrome	Pneumococcal primary vaccination schedule (PCV13 + PPSV23)	Grand Est	4277	22.80 (22.20-23.40)
	B8 - Nephrotic syndrome	Pneumococcal primary vaccination schedule (PCV13 + PPSV23)	Pays de la Loire	2077	23.37 (22.50-24.26)
	B8 - Nephrotic syndrome	Pneumococcal primary vaccination schedule (PCV13 + PPSV23)	Bretagne	2114	25.53 (24.61-26.49)
	B8 - Nephrotic syndrome	Pneumococcal primary vaccination schedule (PCV13 + PPSV23)	Nouvelle Aquitaine	4056	23.19 (22.57-23.82)
	B8 - Nephrotic syndrome	Pneumococcal primary vaccination schedule (PCV13 + PPSV23)	Occitanie	3379	20.29 (19.68-20.91)
	B8 - Nephrotic syndrome	Pneumococcal primary vaccination schedule (PCV13 + PPSV23)	Auvergne-Rhône-Alpes	5172	23.88 (23.32-24.46)
	B8 - Nephrotic syndrome	Pneumococcal primary vaccination schedule (PCV13 + PPSV23)	Provence-Alpes-Côte d'Azur	3176	22.47 (21.79-23.17)
	B8 - Nephrotic syndrome	Pneumococcal primary vaccination schedule (PCV13 + PPSV23)	Corse	117	13.10 (11.04-15.48)
	B8 - Nephrotic syndrome	Pneumococcal primary vaccination schedule (PCV13 + PPSV23)	Guadeloupe	84	16.28 (13.34-19.72)
	B8 - Nephrotic syndrome	Pneumococcal primary vaccination schedule (PCV13 + PPSV23)	Martinique	34	7.98 (5.76-10.96)
	B8 - Nephrotic syndrome	Pneumococcal primary vaccination schedule (PCV13 + PPSV23)	Guyane	7	4.67 (2.24-9.46)
	B8 - Nephrotic syndrome	Pneumococcal primary vaccination schedule (PCV13 + PPSV23)	La Réunion	110	14.63 (12.28-17.34)
	B8 - Nephrotic syndrome	Pneumococcal primary vaccination schedule (PCV13 + PPSV23)	Mayotte		0.00 (0.00-0.00)
	C1 - Chronic respiratory disease	Pneumococcal primary vaccination schedule (PCV13 + PPSV23)	Ile-de-France	43294	14.76 (14.63-14.89)
	C1 - Chronic respiratory disease	Pneumococcal primary vaccination schedule (PCV13 + PPSV23)	Centre-Val de Loire	12770	16.97 (16.70-17.24)
	C1 - Chronic respiratory disease	Pneumococcal primary vaccination schedule (PCV13 + PPSV23)	Bourgogne-Franche-Comté	13143	15.06 (14.82-15.30)
	C1 - Chronic respiratory disease	Pneumococcal primary vaccination schedule (PCV13 + PPSV23)	Normandie	18178	16.89 (16.67-17.12)
	C1 - Chronic respiratory disease	Pneumococcal primary vaccination schedule (PCV13 + PPSV23)	Hauts-de-France	32192	16.21 (16.05-16.37)
	C1 - Chronic respiratory disease	Pneumococcal primary vaccination schedule (PCV13 + PPSV23)	Grand Est	26793	14.19 (14.04-14.35)
	C1 - Chronic respiratory disease	Pneumococcal primary vaccination schedule (PCV13 + PPSV23)	Pays de la Loire	16690	17.98 (17.73-18.22)
	C1 - Chronic respiratory disease	Pneumococcal primary vaccination schedule (PCV13 + PPSV23)	Bretagne	20200	19.58 (19.34-19.82)
	C1 - Chronic respiratory disease	Pneumococcal primary vaccination schedule (PCV13 + PPSV23)	Nouvelle Aquitaine	35067	17.32 (17.16-17.49)
	C1 - Chronic respiratory disease	Pneumococcal primary vaccination schedule (PCV13 + PPSV23)	Occitanie	34972	17.38 (17.21-17.54)
	C1 - Chronic respiratory disease	Pneumococcal primary vaccination schedule (PCV13 + PPSV23)	Auvergne-Rhône-Alpes	34998	16.25 (16.10-16.41)
	C1 - Chronic respiratory disease	Pneumococcal primary vaccination schedule (PCV13 + PPSV23)	Provence-Alpes-Côte d'Azur	29485	16.65 (16.48-16.82)
	C1 - Chronic respiratory disease	Pneumococcal primary vaccination schedule (PCV13 + PPSV23)	Corse	1778	16.76 (16.06-17.49)
	C1 - Chronic respiratory disease	Pneumococcal primary vaccination schedule (PCV13 + PPSV23)	Guadeloupe	113	9.88 (8.28-11.75)
	C1 - Chronic respiratory disease	Pneumococcal primary vaccination schedule (PCV13 + PPSV23)	Martinique	37	5.67 (4.13-7.72)
	C1 - Chronic respiratory disease	Pneumococcal primary vaccination schedule (PCV13 + PPSV23)	Guyane	14	4.81 (2.87-7.96)
	C1 - Chronic respiratory disease	Pneumococcal primary vaccination schedule (PCV13 + PPSV23)	La Réunion	198	10.73 (9.40-12.23)
	C1 - Chronic respiratory disease	Pneumococcal primary vaccination schedule (PCV13 + PPSV23)	Mayotte		0.00 (0.00-100.00)
	C3 - Cyanotic heart disease	Pneumococcal primary vaccination schedule (PCV13 + PPSV23)	Ile-de-France	748	4.49 (4.18-4.81)
	C3 - Cyanotic heart disease	Pneumococcal primary vaccination schedule (PCV13 + PPSV23)	Centre-Val de Loire	229	6.68 (5.89-7.56)
	C3 - Cyanotic heart disease	Pneumococcal primary vaccination schedule (PCV13 + PPSV23)	Bourgogne-Franche-Comté	196	4.93 (4.30-5.65)
	C3 - Cyanotic heart disease	Pneumococcal primary vaccination schedule (PCV13 + PPSV23)	Normandie	348	6.09 (5.50-6.74)
	C3 - Cyanotic heart disease	Pneumococcal primary vaccination schedule (PCV13 + PPSV23)	Hauts-de-France	603	5.84 (5.41-6.31)
	C3 - Cyanotic heart disease	Pneumococcal primary vaccination schedule (PCV13 + PPSV23)	Grand Est	470	5.19 (4.75-5.66)
	C3 - Cyanotic heart disease	Pneumococcal primary vaccination schedule (PCV13 + PPSV23)	Pays de la Loire	231	5.27 (4.65-5.97)
	C3 - Cyanotic heart disease	Pneumococcal primary vaccination schedule (PCV13 + PPSV23)	Bretagne	287	5.40 (4.82-6.04)
	C3 - Cyanotic heart disease	Pneumococcal primary vaccination schedule (PCV13 + PPSV23)	Nouvelle Aquitaine	629	6.03 (5.59-6.50)
	C3 - Cyanotic heart disease	Pneumococcal primary vaccination schedule (PCV13 + PPSV23)	Occitanie	545	5.66 (5.22-6.14)
	C3 - Cyanotic heart disease	Pneumococcal primary vaccination schedule (PCV13 + PPSV23)	Auvergne-Rhône-Alpes	641	5.58 (5.18-6.02)
	C3 - Cyanotic heart disease	Pneumococcal primary vaccination schedule (PCV13 + PPSV23)	Provence-Alpes-Côte d'Azur	392	5.95 (5.41-6.55)
	C3 - Cyanotic heart disease	Pneumococcal primary vaccination schedule (PCV13 + PPSV23)	Corse	18	4.83 (3.06-7.53)
	C3 - Cyanotic heart disease	Pneumococcal primary vaccination schedule (PCV13 + PPSV23)	Guadeloupe	1	2.44 (0.34-15.39)
	C3 - Cyanotic heart disease	Pneumococcal primary vaccination schedule (PCV13 + PPSV23)	Martinique	1	2.56 (0.36-16.08)
	C3 - Cyanotic heart disease	Pneumococcal primary vaccination schedule (PCV13 + PPSV23)	Guyane	1	4.35 (0.61-25.22)
	C3 - Cyanotic heart disease	Pneumococcal primary vaccination schedule (PCV13 + PPSV23)	La Réunion	9	5.17 (2.71-9.64)
	C3 - Cyanotic heart disease	Pneumococcal primary vaccination schedule (PCV13 + PPSV23)	Mayotte		0.00 (0.00-100.00)
	C4 - Heart failure	Pneumococcal primary vaccination schedule (PCV13 + PPSV23)	Ile-de-France	8152	7.67 (7.51-7.83)
	C4 - Heart failure	Pneumococcal primary vaccination schedule (PCV13 + PPSV23)	Centre-Val de Loire	3345	9.34 (9.04-9.65)
	C4 - Heart failure	Pneumococcal primary vaccination schedule (PCV13 + PPSV23)	Bourgogne-Franche-Comté	3192	8.95 (8.66-9.25)
	C4 - Heart failure	Pneumococcal primary vaccination schedule (PCV13 + PPSV23)	Normandie	4391	9.79 (9.51-10.06)
	C4 - Heart failure	Pneumococcal primary vaccination schedule (PCV13 + PPSV23)	Hauts-de-France	6658	9.65 (9.44-9.88)
	C4 - Heart failure	Pneumococcal primary vaccination schedule (PCV13 + PPSV23)	Grand Est	5786	8.74 (8.52-8.95)
	C4 - Heart failure	Pneumococcal primary vaccination schedule (PCV13 + PPSV23)	Pays de la Loire	3749	9.64 (9.35-9.94)
	C4 - Heart failure	Pneumococcal primary vaccination schedule (PCV13 + PPSV23)	Bretagne	3740	10.16 (9.85-10.47)
	C4 - Heart failure	Pneumococcal primary vaccination schedule (PCV13 + PPSV23)	Nouvelle Aquitaine	7531	9.51 (9.31-9.72)
	C4 - Heart failure	Pneumococcal primary vaccination schedule (PCV13 + PPSV23)	Occitanie	6936	9.76 (9.54-9.98)
	C4 - Heart failure	Pneumococcal primary vaccination schedule (PCV13 + PPSV23)	Auvergne-Rhône-Alpes	8798	9.60 (9.41-9.79)
	C4 - Heart failure	Pneumococcal primary vaccination schedule (PCV13 + PPSV23)	Provence-Alpes-Côte d'Azur	6072	9.51 (9.29-9.74)
	C4 - Heart failure	Pneumococcal primary vaccination schedule (PCV13 + PPSV23)	Corse	347	7.46 (6.74-8.25)
	C4 - Heart failure	Pneumococcal primary vaccination schedule (PCV13 + PPSV23)	Guadeloupe	37	4.55 (3.31-6.21)
	C4 - Heart failure	Pneumococcal primary vaccination schedule (PCV13 + PPSV23)	Martinique	12	2.86 (1.63-4.97)
	C4 - Heart failure	Pneumococcal primary vaccination schedule (PCV13 + PPSV23)	Guyane	5	2.99 (1.25-6.99)
	C4 - Heart failure	Pneumococcal primary vaccination schedule (PCV13 + PPSV23)	La Réunion	67	6.54 (5.18-8.23)
	C4 - Heart failure	Pneumococcal primary vaccination schedule (PCV13 + PPSV23)	Mayotte		0.00 (0.00-100.00)
	C5 - End-stage renal failure with replacement therapy	Pneumococcal primary vaccination schedule (PCV13 + PPSV23)	Ile-de-France	4378	27.96 (27.26-28.66)
	C5 - End-stage renal failure with replacement therapy	Pneumococcal primary vaccination schedule (PCV13 + PPSV23)	Centre-Val de Loire	1469	42.01 (40.38-43.65)
	C5 - End-stage renal failure with replacement therapy	Pneumococcal primary vaccination schedule (PCV13 + PPSV23)	Bourgogne-Franche-Comté	1173	37.43 (35.75-39.14)
	C5 - End-stage renal failure with replacement therapy	Pneumococcal primary vaccination schedule (PCV13 + PPSV23)	Normandie	1540	38.08 (36.60-39.59)
	C5 - End-stage renal failure with replacement therapy	Pneumococcal primary vaccination schedule (PCV13 + PPSV23)	Hauts-de-France	2570	34.46 (33.39-35.55)
	C5 - End-stage renal failure with replacement therapy	Pneumococcal primary vaccination schedule (PCV13 + PPSV23)	Grand Est	3164	44.54 (43.39-45.70)
	C5 - End-stage renal failure with replacement therapy	Pneumococcal primary vaccination schedule (PCV13 + PPSV23)	Pays de la Loire	1422	35.25 (33.79-36.74)
	C5 - End-stage renal failure with replacement therapy	Pneumococcal primary vaccination schedule (PCV13 + PPSV23)	Bretagne	1491	40.10 (38.54-41.69)
	C5 - End-stage renal failure with replacement therapy	Pneumococcal primary vaccination schedule (PCV13 + PPSV23)	Nouvelle Aquitaine	2556	35.60 (34.50-36.71)
	C5 - End-stage renal failure with replacement therapy	Pneumococcal primary vaccination schedule (PCV13 + PPSV23)	Occitanie	2262	29.97 (28.95-31.01)
	C5 - End-stage renal failure with replacement therapy	Pneumococcal primary vaccination schedule (PCV13 + PPSV23)	Auvergne-Rhône-Alpes	2964	34.35 (33.35-35.35)
	C5 - End-stage renal failure with replacement therapy	Pneumococcal primary vaccination schedule (PCV13 + PPSV23)	Provence-Alpes-Côte d'Azur	2191	32.37 (31.26-33.49)
	C5 - End-stage renal failure with replacement therapy	Pneumococcal primary vaccination schedule (PCV13 + PPSV23)	Corse	73	19.16 (15.51-23.42)
	C5 - End-stage renal failure with replacement therapy	Pneumococcal primary vaccination schedule (PCV13 + PPSV23)	Guadeloupe	67	20.30 (16.31-24.99)
	C5 - End-stage renal failure with replacement therapy	Pneumococcal primary vaccination schedule (PCV13 + PPSV23)	Martinique	26	8.78 (6.05-12.59)
	C5 - End-stage renal failure with replacement therapy	Pneumococcal primary vaccination schedule (PCV13 + PPSV23)	Guyane	7	6.19 (2.98-12.43)
	C5 - End-stage renal failure with replacement therapy	Pneumococcal primary vaccination schedule (PCV13 + PPSV23)	La Réunion	63	13.67 (10.82-17.11)
	C5 - End-stage renal failure with replacement therapy	Pneumococcal primary vaccination schedule (PCV13 + PPSV23)	Mayotte		0.00 (0.00-100.00)
	C6 - Chronic liver disease	Pneumococcal primary vaccination schedule (PCV13 + PPSV23)	Ile-de-France	7723	7.29 (7.14-7.45)
	C6 - Chronic liver disease	Pneumococcal primary vaccination schedule (PCV13 + PPSV23)	Centre-Val de Loire	1553	8.90 (8.48-9.33)
	C6 - Chronic liver disease	Pneumococcal primary vaccination schedule (PCV13 + PPSV23)	Bourgogne-Franche-Comté	1912	9.53 (9.13-9.94)
	C6 - Chronic liver disease	Pneumococcal primary vaccination schedule (PCV13 + PPSV23)	Normandie	2149	8.73 (8.39-9.09)
	C6 - Chronic liver disease	Pneumococcal primary vaccination schedule (PCV13 + PPSV23)	Hauts-de-France	3970	8.02 (7.79-8.26)
	C6 - Chronic liver disease	Pneumococcal primary vaccination schedule (PCV13 + PPSV23)	Grand Est	3418	7.34 (7.11-7.58)
	C6 - Chronic liver disease	Pneumococcal primary vaccination schedule (PCV13 + PPSV23)	Pays de la Loire	2005	8.86 (8.49-9.23)
	C6 - Chronic liver disease	Pneumococcal primary vaccination schedule (PCV13 + PPSV23)	Bretagne	2190	9.10 (8.74-9.46)
	C6 - Chronic liver disease	Pneumococcal primary vaccination schedule (PCV13 + PPSV23)	Nouvelle Aquitaine	4456	9.33 (9.07-9.59)
	C6 - Chronic liver disease	Pneumococcal primary vaccination schedule (PCV13 + PPSV23)	Occitanie	4145	9.00 (8.74-9.27)
	C6 - Chronic liver disease	Pneumococcal primary vaccination schedule (PCV13 + PPSV23)	Auvergne-Rhône-Alpes	5249	8.82 (8.60-9.05)
	C6 - Chronic liver disease	Pneumococcal primary vaccination schedule (PCV13 + PPSV23)	Provence-Alpes-Côte d'Azur	3810	8.95 (8.69-9.23)
	C6 - Chronic liver disease	Pneumococcal primary vaccination schedule (PCV13 + PPSV23)	Corse	159	6.60 (5.67-7.66)
	C6 - Chronic liver disease	Pneumococcal primary vaccination schedule (PCV13 + PPSV23)	Guadeloupe	35	4.69 (3.39-6.46)
	C6 - Chronic liver disease	Pneumococcal primary vaccination schedule (PCV13 + PPSV23)	Martinique	14	4.67 (2.78-7.72)
	C6 - Chronic liver disease	Pneumococcal primary vaccination schedule (PCV13 + PPSV23)	Guyane	3	1.78 (0.57-5.36)
	C6 - Chronic liver disease	Pneumococcal primary vaccination schedule (PCV13 + PPSV23)	La Réunion	46	3.85 (2.89-5.10)
	C6 - Chronic liver disease	Pneumococcal primary vaccination schedule (PCV13 + PPSV23)	Mayotte		0.00 (0.00-100.00)
	C7 - Diabetes	Pneumococcal primary vaccination schedule (PCV13 + PPSV23)	Ile-de-France	27154	4.23 (4.18-4.27)
	C7 - Diabetes	Pneumococcal primary vaccination schedule (PCV13 + PPSV23)	Centre-Val de Loire	10008	6.25 (6.13-6.37)
	C7 - Diabetes	Pneumococcal primary vaccination schedule (PCV13 + PPSV23)	Bourgogne-Franche-Comté	10074	5.81 (5.70-5.92)
	C7 - Diabetes	Pneumococcal primary vaccination schedule (PCV13 + PPSV23)	Normandie	11807	6.21 (6.10-6.32)
	C7 - Diabetes	Pneumococcal primary vaccination schedule (PCV13 + PPSV23)	Hauts-de-France	25712	6.62 (6.55-6.70)
	C7 - Diabetes	Pneumococcal primary vaccination schedule (PCV13 + PPSV23)	Grand Est	20721	5.83 (5.75-5.91)
	C7 - Diabetes	Pneumococcal primary vaccination schedule (PCV13 + PPSV23)	Pays de la Loire	11597	6.49 (6.37-6.60)
	C7 - Diabetes	Pneumococcal primary vaccination schedule (PCV13 + PPSV23)	Bretagne	9645	6.99 (6.85-7.12)
	C7 - Diabetes	Pneumococcal primary vaccination schedule (PCV13 + PPSV23)	Nouvelle Aquitaine	20847	6.12 (6.04-6.20)
	C7 - Diabetes	Pneumococcal primary vaccination schedule (PCV13 + PPSV23)	Occitanie	19775	6.05 (5.96-6.13)
	C7 - Diabetes	Pneumococcal primary vaccination schedule (PCV13 + PPSV23)	Auvergne-Rhône-Alpes	25208	5.99 (5.91-6.06)
	C7 - Diabetes	Pneumococcal primary vaccination schedule (PCV13 + PPSV23)	Provence-Alpes-Côte d'Azur	18071	5.93 (5.85-6.02)
	C7 - Diabetes	Pneumococcal primary vaccination schedule (PCV13 + PPSV23)	Corse	844	4.44 (4.15-4.74)
	C7 - Diabetes	Pneumococcal primary vaccination schedule (PCV13 + PPSV23)	Guadeloupe	92	1.73 (1.41-2.12)
	C7 - Diabetes	Pneumococcal primary vaccination schedule (PCV13 + PPSV23)	Martinique	29	1.19 (0.83-1.70)
	C7 - Diabetes	Pneumococcal primary vaccination schedule (PCV13 + PPSV23)	Guyane	13	1.25 (0.73-2.14)
	C7 - Diabetes	Pneumococcal primary vaccination schedule (PCV13 + PPSV23)	La Réunion	163	3.08 (2.65-3.59)
	C7 - Diabetes	Pneumococcal primary vaccination schedule (PCV13 + PPSV23)	Mayotte		0.00 (0.00-100.00)
	C8 - Osteomeningeal breach	Pneumococcal primary vaccination schedule (PCV13 + PPSV23)	Ile-de-France	22	7.36 (4.89-10.92)
	C8 - Osteomeningeal breach	Pneumococcal primary vaccination schedule (PCV13 + PPSV23)	Centre-Val de Loire	3	4.00 (1.30-11.68)
	C8 - Osteomeningeal breach	Pneumococcal primary vaccination schedule (PCV13 + PPSV23)	Bourgogne-Franche-Comté	3	5.66 (1.84-16.13)
	C8 - Osteomeningeal breach	Pneumococcal primary vaccination schedule (PCV13 + PPSV23)	Normandie	7	8.05 (3.88-15.93)
	C8 - Osteomeningeal breach	Pneumococcal primary vaccination schedule (PCV13 + PPSV23)	Hauts-de-France	33	14.73 (10.67-20.00)
	C8 - Osteomeningeal breach	Pneumococcal primary vaccination schedule (PCV13 + PPSV23)	Grand Est	23	14.94 (10.13-21.47)
	C8 - Osteomeningeal breach	Pneumococcal primary vaccination schedule (PCV13 + PPSV23)	Pays de la Loire	8	9.64 (4.89-18.11)
	C8 - Osteomeningeal breach	Pneumococcal primary vaccination schedule (PCV13 + PPSV23)	Bretagne	9	13.24 (7.03-23.52)
	C8 - Osteomeningeal breach	Pneumococcal primary vaccination schedule (PCV13 + PPSV23)	Nouvelle Aquitaine	25	16.89 (11.68-23.81)
	C8 - Osteomeningeal breach	Pneumococcal primary vaccination schedule (PCV13 + PPSV23)	Occitanie	21	9.68 (6.39-14.39)
	C8 - Osteomeningeal breach	Pneumococcal primary vaccination schedule (PCV13 + PPSV23)	Auvergne-Rhône-Alpes	21	8.30 (5.47-12.39)
	C8 - Osteomeningeal breach	Pneumococcal primary vaccination schedule (PCV13 + PPSV23)	Provence-Alpes-Côte d'Azur	26	12.21 (8.45-17.32)
	C8 - Osteomeningeal breach	Pneumococcal primary vaccination schedule (PCV13 + PPSV23)	Corse	2	14.29 (3.60-42.68)
	C8 - Osteomeningeal breach	Pneumococcal primary vaccination schedule (PCV13 + PPSV23)	Guadeloupe		0.00 (0.00-100.00)
	C8 - Osteomeningeal breach	Pneumococcal primary vaccination schedule (PCV13 + PPSV23)	Martinique		0.00 (0.00-100.00)
	C8 - Osteomeningeal breach	Pneumococcal primary vaccination schedule (PCV13 + PPSV23)	La Réunion	1	14.29 (1.97-58.06)
	C9 - Cochlear implant	Pneumococcal primary vaccination schedule (PCV13 + PPSV23)	Ile-de-France	627	54.01 (51.13-56.86)
	C9 - Cochlear implant	Pneumococcal primary vaccination schedule (PCV13 + PPSV23)	Centre-Val de Loire	94	25.68 (21.47-30.41)
	C9 - Cochlear implant	Pneumococcal primary vaccination schedule (PCV13 + PPSV23)	Bourgogne-Franche-Comté	125	45.13 (39.36-51.03)
	C9 - Cochlear implant	Pneumococcal primary vaccination schedule (PCV13 + PPSV23)	Normandie	138	28.99 (25.09-33.23)
	C9 - Cochlear implant	Pneumococcal primary vaccination schedule (PCV13 + PPSV23)	Hauts-de-France	190	29.14 (25.78-32.75)
	C9 - Cochlear implant	Pneumococcal primary vaccination schedule (PCV13 + PPSV23)	Grand Est	278	55.38 (51.00-59.68)
	C9 - Cochlear implant	Pneumococcal primary vaccination schedule (PCV13 + PPSV23)	Pays de la Loire	157	41.42 (36.57-46.45)
	C9 - Cochlear implant	Pneumococcal primary vaccination schedule (PCV13 + PPSV23)	Bretagne	193	42.14 (37.70-46.72)
	C9 - Cochlear implant	Pneumococcal primary vaccination schedule (PCV13 + PPSV23)	Nouvelle Aquitaine	176	32.53 (28.71-36.60)
	C9 - Cochlear implant	Pneumococcal primary vaccination schedule (PCV13 + PPSV23)	Occitanie	90	13.37 (11.00-16.16)
	C9 - Cochlear implant	Pneumococcal primary vaccination schedule (PCV13 + PPSV23)	Auvergne-Rhône-Alpes	452	41.32 (38.43-44.26)
	C9 - Cochlear implant	Pneumococcal primary vaccination schedule (PCV13 + PPSV23)	Provence-Alpes-Côte d'Azur	110	21.65 (18.29-25.45)
	C9 - Cochlear implant	Pneumococcal primary vaccination schedule (PCV13 + PPSV23)	Corse	2	8.70 (2.18-28.88)
	C9 - Cochlear implant	Pneumococcal primary vaccination schedule (PCV13 + PPSV23)	Guadeloupe		0.00 (0.00-100.00)
	C9 - Cochlear implant	Pneumococcal primary vaccination schedule (PCV13 + PPSV23)	Martinique	1	100.00 (0.00-100.00)
	C9 - Cochlear implant	Pneumococcal primary vaccination schedule (PCV13 + PPSV23)	Guyane		0.00 (0.00-100.00)
	C9 - Cochlear implant	Pneumococcal primary vaccination schedule (PCV13 + PPSV23)	La Réunion	7	87.50 (46.27-98.27)
	A - Total	2020-2021 Seasonal Influenza Vaccination	Ile-de-France	533577	44.02 (43.93-44.11)
	A - Total	2020-2021 Seasonal Influenza Vaccination	Centre-Val de Loire	160369	55.28 (55.10-55.46)
	A - Total	2020-2021 Seasonal Influenza Vaccination	Bourgogne-Franche-Comté	174945	55.26 (55.09-55.43)
	A - Total	2020-2021 Seasonal Influenza Vaccination	Normandie	211802	57.46 (57.30-57.62)
	A - Total	2020-2021 Seasonal Influenza Vaccination	Hauts-de-France	382961	55.21 (55.09-55.32)
	A - Total	2020-2021 Seasonal Influenza Vaccination	Grand Est	348723	53.60 (53.48-53.72)
	A - Total	2020-2021 Seasonal Influenza Vaccination	Pays de la Loire	202440	57.54 (57.38-57.70)
	A - Total	2020-2021 Seasonal Influenza Vaccination	Bretagne	189254	59.45 (59.28-59.62)
	A - Total	2020-2021 Seasonal Influenza Vaccination	Nouvelle Aquitaine	379617	55.95 (55.84-56.07)
	A - Total	2020-2021 Seasonal Influenza Vaccination	Occitanie	349310	53.06 (52.94-53.18)
	A - Total	2020-2021 Seasonal Influenza Vaccination	Auvergne-Rhône-Alpes	427974	53.37 (53.26-53.48)
	A - Total	2020-2021 Seasonal Influenza Vaccination	Provence-Alpes-Côte d'Azur	297801	49.27 (49.15-49.40)
	A - Total	2020-2021 Seasonal Influenza Vaccination	Corse	18259	48.33 (47.83-48.84)
	A - Total	2020-2021 Seasonal Influenza Vaccination	Guadeloupe	1663	20.29 (19.43-21.17)
	A - Total	2020-2021 Seasonal Influenza Vaccination	Martinique	433	10.18 (9.31-11.13)
	A - Total	2020-2021 Seasonal Influenza Vaccination	Guyane	212	10.32 (9.07-11.71)
	A - Total	2020-2021 Seasonal Influenza Vaccination	La Réunion	51	0.52 (0.39-0.68)
	A - Total	2020-2021 Seasonal Influenza Vaccination	Mayotte	66	25.00 (20.15-30.58)
	B - Immunocompromised patients	2020-2021 Seasonal Influenza Vaccination	Ile-de-France	121846	37.84 (37.67-38.00)
	B - Immunocompromised patients	2020-2021 Seasonal Influenza Vaccination	Centre-Val de Loire	32174	48.73 (48.35-49.11)
	B - Immunocompromised patients	2020-2021 Seasonal Influenza Vaccination	Bourgogne-Franche-Comté	35921	49.46 (49.09-49.82)
	B - Immunocompromised patients	2020-2021 Seasonal Influenza Vaccination	Normandie	45153	51.88 (51.54-52.21)
	B - Immunocompromised patients	2020-2021 Seasonal Influenza Vaccination	Hauts-de-France	72814	48.16 (47.91-48.42)
	B - Immunocompromised patients	2020-2021 Seasonal Influenza Vaccination	Grand Est	70181	46.34 (46.08-46.59)
	B - Immunocompromised patients	2020-2021 Seasonal Influenza Vaccination	Pays de la Loire	47718	52.88 (52.55-53.20)
	B - Immunocompromised patients	2020-2021 Seasonal Influenza Vaccination	Bretagne	46993	55.38 (55.04-55.71)
	B - Immunocompromised patients	2020-2021 Seasonal Influenza Vaccination	Nouvelle Aquitaine	81391	50.25 (50.00-50.49)
	B - Immunocompromised patients	2020-2021 Seasonal Influenza Vaccination	Occitanie	74858	46.88 (46.64-47.12)
	B - Immunocompromised patients	2020-2021 Seasonal Influenza Vaccination	Auvergne-Rhône-Alpes	93891	47.69 (47.47-47.91)
	B - Immunocompromised patients	2020-2021 Seasonal Influenza Vaccination	Provence-Alpes-Côte d'Azur	66992	43.29 (43.05-43.54)
	B - Immunocompromised patients	2020-2021 Seasonal Influenza Vaccination	Corse	4070	42.11 (41.13-43.09)
	B - Immunocompromised patients	2020-2021 Seasonal Influenza Vaccination	Guadeloupe	390	19.08 (17.43-20.84)
	B - Immunocompromised patients	2020-2021 Seasonal Influenza Vaccination	Martinique	176	12.56 (10.93-14.40)
	B - Immunocompromised patients	2020-2021 Seasonal Influenza Vaccination	Guyane	74	9.72 (7.81-12.04)
	B - Immunocompromised patients	2020-2021 Seasonal Influenza Vaccination	La Réunion	15	0.49 (0.30-0.81)
	B - Immunocompromised patients	2020-2021 Seasonal Influenza Vaccination	Mayotte	5	27.78 (12.06-51.90)
	C - Patients with a comorbidity associated with an increased risk of pneumococcal disease	2020-2021 Seasonal Influenza Vaccination	Ile-de-France	468601	46.93 (46.83-47.02)
	C - Patients with a comorbidity associated with an increased risk of pneumococcal disease	2020-2021 Seasonal Influenza Vaccination	Centre-Val de Loire	143429	57.88 (57.69-58.08)
	C - Patients with a comorbidity associated with an increased risk of pneumococcal disease	2020-2021 Seasonal Influenza Vaccination	Bourgogne-Franche-Comté	155988	57.79 (57.61-57.98)
	C - Patients with a comorbidity associated with an increased risk of pneumococcal disease	2020-2021 Seasonal Influenza Vaccination	Normandie	187728	60.03 (59.86-60.20)
	C - Patients with a comorbidity associated with an increased risk of pneumococcal disease	2020-2021 Seasonal Influenza Vaccination	Hauts-de-France	346326	57.96 (57.84-58.09)
	C - Patients with a comorbidity associated with an increased risk of pneumococcal disease	2020-2021 Seasonal Influenza Vaccination	Grand Est	314061	56.66 (56.53-56.79)
	C - Patients with a comorbidity associated with an increased risk of pneumococcal disease	2020-2021 Seasonal Influenza Vaccination	Pays de la Loire	174339	60.10 (59.93-60.28)
	C - Patients with a comorbidity associated with an increased risk of pneumococcal disease	2020-2021 Seasonal Influenza Vaccination	Bretagne	161910	61.98 (61.79-62.16)
	C - Patients with a comorbidity associated with an increased risk of pneumococcal disease	2020-2021 Seasonal Influenza Vaccination	Nouvelle Aquitaine	336215	58.55 (58.42-58.68)
	C - Patients with a comorbidity associated with an increased risk of pneumococcal disease	2020-2021 Seasonal Influenza Vaccination	Occitanie	309072	55.77 (55.64-55.90)
	C - Patients with a comorbidity associated with an increased risk of pneumococcal disease	2020-2021 Seasonal Influenza Vaccination	Auvergne-Rhône-Alpes	377573	56.13 (56.01-56.25)
	C - Patients with a comorbidity associated with an increased risk of pneumococcal disease	2020-2021 Seasonal Influenza Vaccination	Provence-Alpes-Côte d'Azur	261901	52.17 (52.03-52.31)
	C - Patients with a comorbidity associated with an increased risk of pneumococcal disease	2020-2021 Seasonal Influenza Vaccination	Corse	16100	51.35 (50.80-51.91)
	C - Patients with a comorbidity associated with an increased risk of pneumococcal disease	2020-2021 Seasonal Influenza Vaccination	Guadeloupe	1523	21.63 (20.69-22.61)
	C - Patients with a comorbidity associated with an increased risk of pneumococcal disease	2020-2021 Seasonal Influenza Vaccination	Martinique	360	10.31 (9.34-11.36)
	C - Patients with a comorbidity associated with an increased risk of pneumococcal disease	2020-2021 Seasonal Influenza Vaccination	Guyane	183	11.90 (10.37-13.61)
	C - Patients with a comorbidity associated with an increased risk of pneumococcal disease	2020-2021 Seasonal Influenza Vaccination	La Réunion	43	0.53 (0.40-0.72)
	C - Patients with a comorbidity associated with an increased risk of pneumococcal disease	2020-2021 Seasonal Influenza Vaccination	Mayotte	66	25.78 (20.79-31.49)
	B1 - Asplenia or hyposplenia	2020-2021 Seasonal Influenza Vaccination	Ile-de-France	5054	26.37 (25.75-27.00)
	B1 - Asplenia or hyposplenia	2020-2021 Seasonal Influenza Vaccination	Centre-Val de Loire	1252	36.59 (34.99-38.22)
	B1 - Asplenia or hyposplenia	2020-2021 Seasonal Influenza Vaccination	Bourgogne-Franche-Comté	1485	38.51 (36.99-40.06)
	B1 - Asplenia or hyposplenia	2020-2021 Seasonal Influenza Vaccination	Normandie	1728	40.48 (39.01-41.96)
	B1 - Asplenia or hyposplenia	2020-2021 Seasonal Influenza Vaccination	Hauts-de-France	2650	37.62 (36.49-38.75)
	B1 - Asplenia or hyposplenia	2020-2021 Seasonal Influenza Vaccination	Grand Est	2963	37.65 (36.59-38.73)
	B1 - Asplenia or hyposplenia	2020-2021 Seasonal Influenza Vaccination	Pays de la Loire	1560	37.82 (36.35-39.31)
	B1 - Asplenia or hyposplenia	2020-2021 Seasonal Influenza Vaccination	Bretagne	1463	41.28 (39.67-42.91)
	B1 - Asplenia or hyposplenia	2020-2021 Seasonal Influenza Vaccination	Nouvelle Aquitaine	3288	40.42 (39.36-41.49)
	B1 - Asplenia or hyposplenia	2020-2021 Seasonal Influenza Vaccination	Occitanie	2792	34.90 (33.86-35.95)
	B1 - Asplenia or hyposplenia	2020-2021 Seasonal Influenza Vaccination	Auvergne-Rhône-Alpes	4406	37.59 (36.72-38.47)
	B1 - Asplenia or hyposplenia	2020-2021 Seasonal Influenza Vaccination	Provence-Alpes-Côte d'Azur	2506	33.60 (32.53-34.68)
	B1 - Asplenia or hyposplenia	2020-2021 Seasonal Influenza Vaccination	Corse	176	33.33 (29.44-37.47)
	B1 - Asplenia or hyposplenia	2020-2021 Seasonal Influenza Vaccination	Guadeloupe	38	16.74 (12.43-22.17)
	B1 - Asplenia or hyposplenia	2020-2021 Seasonal Influenza Vaccination	Martinique	8	5.44 (2.74-10.50)
	B1 - Asplenia or hyposplenia	2020-2021 Seasonal Influenza Vaccination	Guyane	4	3.67 (1.38-9.37)
	B1 - Asplenia or hyposplenia	2020-2021 Seasonal Influenza Vaccination	La Réunion	1	0.58 (0.08-4.03)
	B1 - Asplenia or hyposplenia	2020-2021 Seasonal Influenza Vaccination	Mayotte	1	100.00 (0.00-100.00)
	B2 - Hereditary immune deficits	2020-2021 Seasonal Influenza Vaccination	Ile-de-France	4967	36.00 (35.20-36.80)
	B2 - Hereditary immune deficits	2020-2021 Seasonal Influenza Vaccination	Centre-Val de Loire	999	45.83 (43.74-47.92)
	B2 - Hereditary immune deficits	2020-2021 Seasonal Influenza Vaccination	Bourgogne-Franche-Comté	1059	47.94 (45.86-50.03)
	B2 - Hereditary immune deficits	2020-2021 Seasonal Influenza Vaccination	Normandie	1624	49.79 (48.07-51.50)
	B2 - Hereditary immune deficits	2020-2021 Seasonal Influenza Vaccination	Hauts-de-France	2542	48.88 (47.52-50.23)
	B2 - Hereditary immune deficits	2020-2021 Seasonal Influenza Vaccination	Grand Est	2354	46.44 (45.07-47.81)
	B2 - Hereditary immune deficits	2020-2021 Seasonal Influenza Vaccination	Pays de la Loire	1213	51.33 (49.32-53.35)
	B2 - Hereditary immune deficits	2020-2021 Seasonal Influenza Vaccination	Bretagne	1508	55.54 (53.67-57.40)
	B2 - Hereditary immune deficits	2020-2021 Seasonal Influenza Vaccination	Nouvelle Aquitaine	3042	51.14 (49.87-52.41)
	B2 - Hereditary immune deficits	2020-2021 Seasonal Influenza Vaccination	Occitanie	1736	43.04 (41.52-44.58)
	B2 - Hereditary immune deficits	2020-2021 Seasonal Influenza Vaccination	Auvergne-Rhône-Alpes	3126	47.81 (46.60-49.02)
	B2 - Hereditary immune deficits	2020-2021 Seasonal Influenza Vaccination	Provence-Alpes-Côte d'Azur	1728	44.00 (42.46-45.56)
	B2 - Hereditary immune deficits	2020-2021 Seasonal Influenza Vaccination	Corse	107	46.52 (40.17-52.99)
	B2 - Hereditary immune deficits	2020-2021 Seasonal Influenza Vaccination	Guadeloupe	12	22.22 (13.08-35.18)
	B2 - Hereditary immune deficits	2020-2021 Seasonal Influenza Vaccination	Martinique	4	13.33 (5.10-30.59)
	B2 - Hereditary immune deficits	2020-2021 Seasonal Influenza Vaccination	Guyane	4	16.00 (6.14-35.69)
	B2 - Hereditary immune deficits	2020-2021 Seasonal Influenza Vaccination	La Réunion	1	2.13 (0.30-13.62)
	B3 - HIV infection	2020-2021 Seasonal Influenza Vaccination	Ile-de-France	20863	32.44 (32.08-32.80)
	B3 - HIV infection	2020-2021 Seasonal Influenza Vaccination	Centre-Val de Loire	1670	36.47 (35.09-37.88)
	B3 - HIV infection	2020-2021 Seasonal Influenza Vaccination	Bourgogne-Franche-Comté	1467	43.71 (42.04-45.40)
	B3 - HIV infection	2020-2021 Seasonal Influenza Vaccination	Normandie	1900	41.52 (40.10-42.96)
	B3 - HIV infection	2020-2021 Seasonal Influenza Vaccination	Hauts-de-France	2841	40.48 (39.33-41.63)
	B3 - HIV infection	2020-2021 Seasonal Influenza Vaccination	Grand Est	3021	39.29 (38.20-40.39)
	B3 - HIV infection	2020-2021 Seasonal Influenza Vaccination	Pays de la Loire	2449	41.89 (40.63-43.16)
	B3 - HIV infection	2020-2021 Seasonal Influenza Vaccination	Bretagne	2036	41.97 (40.59-43.37)
	B3 - HIV infection	2020-2021 Seasonal Influenza Vaccination	Nouvelle Aquitaine	4995	39.50 (38.65-40.35)
	B3 - HIV infection	2020-2021 Seasonal Influenza Vaccination	Occitanie	5213	39.69 (38.86-40.53)
	B3 - HIV infection	2020-2021 Seasonal Influenza Vaccination	Auvergne-Rhône-Alpes	5334	41.70 (40.85-42.56)
	B3 - HIV infection	2020-2021 Seasonal Influenza Vaccination	Provence-Alpes-Côte d'Azur	5750	35.56 (34.82-36.30)
	B3 - HIV infection	2020-2021 Seasonal Influenza Vaccination	Corse	166	30.57 (26.84-34.58)
	B3 - HIV infection	2020-2021 Seasonal Influenza Vaccination	Guadeloupe	50	17.86 (13.80-22.79)
	B3 - HIV infection	2020-2021 Seasonal Influenza Vaccination	Martinique	10	6.76 (3.67-12.10)
	B3 - HIV infection	2020-2021 Seasonal Influenza Vaccination	Guyane	22	11.64 (7.79-17.05)
	B3 - HIV infection	2020-2021 Seasonal Influenza Vaccination	La Réunion	3	2.40 (0.78-7.18)
	B3 - HIV infection	2020-2021 Seasonal Influenza Vaccination	Mayotte		0.00 (0.00-100.00)
	B4 - Chemotherapy-treated solid cancer or hematologic malignancy	2020-2021 Seasonal Influenza Vaccination	Ile-de-France	111374	42.92 (42.73-43.11)
	B4 - Chemotherapy-treated solid cancer or hematologic malignancy	2020-2021 Seasonal Influenza Vaccination	Centre-Val de Loire	30600	51.51 (51.11-51.91)
	B4 - Chemotherapy-treated solid cancer or hematologic malignancy	2020-2021 Seasonal Influenza Vaccination	Bourgogne-Franche-Comté	37183	51.14 (50.78-51.51)
	B4 - Chemotherapy-treated solid cancer or hematologic malignancy	2020-2021 Seasonal Influenza Vaccination	Normandie	45510	53.81 (53.47-54.14)
	B4 - Chemotherapy-treated solid cancer or hematologic malignancy	2020-2021 Seasonal Influenza Vaccination	Hauts-de-France	70024	49.58 (49.32-49.84)
	B4 - Chemotherapy-treated solid cancer or hematologic malignancy	2020-2021 Seasonal Influenza Vaccination	Grand Est	66194	47.97 (47.70-48.23)
	B4 - Chemotherapy-treated solid cancer or hematologic malignancy	2020-2021 Seasonal Influenza Vaccination	Pays de la Loire	53011	54.21 (53.90-54.52)
	B4 - Chemotherapy-treated solid cancer or hematologic malignancy	2020-2021 Seasonal Influenza Vaccination	Bretagne	51179	57.22 (56.90-57.55)
	B4 - Chemotherapy-treated solid cancer or hematologic malignancy	2020-2021 Seasonal Influenza Vaccination	Nouvelle Aquitaine	85280	52.54 (52.30-52.79)
	B4 - Chemotherapy-treated solid cancer or hematologic malignancy	2020-2021 Seasonal Influenza Vaccination	Occitanie	78292	49.14 (48.89-49.38)
	B4 - Chemotherapy-treated solid cancer or hematologic malignancy	2020-2021 Seasonal Influenza Vaccination	Auvergne-Rhône-Alpes	96248	49.50 (49.27-49.72)
	B4 - Chemotherapy-treated solid cancer or hematologic malignancy	2020-2021 Seasonal Influenza Vaccination	Provence-Alpes-Côte d'Azur	72476	46.80 (46.56-47.05)
	B4 - Chemotherapy-treated solid cancer or hematologic malignancy	2020-2021 Seasonal Influenza Vaccination	Corse	4646	46.67 (45.70-47.66)
	B4 - Chemotherapy-treated solid cancer or hematologic malignancy	2020-2021 Seasonal Influenza Vaccination	Guadeloupe	269	16.75 (15.00-18.66)
	B4 - Chemotherapy-treated solid cancer or hematologic malignancy	2020-2021 Seasonal Influenza Vaccination	Martinique	143	12.52 (10.72-14.57)
	B4 - Chemotherapy-treated solid cancer or hematologic malignancy	2020-2021 Seasonal Influenza Vaccination	Guyane	33	7.78 (5.59-10.75)
	B4 - Chemotherapy-treated solid cancer or hematologic malignancy	2020-2021 Seasonal Influenza Vaccination	La Réunion	10	0.40 (0.22-0.74)
	B4 - Chemotherapy-treated solid cancer or hematologic malignancy	2020-2021 Seasonal Influenza Vaccination	Mayotte		0.00 (0.00-100.00)
	B5 - Solid organ transplant	2020-2021 Seasonal Influenza Vaccination	Ile-de-France	8375	49.32 (48.57-50.07)
	B5 - Solid organ transplant	2020-2021 Seasonal Influenza Vaccination	Centre-Val de Loire	2247	62.99 (61.40-64.56)
	B5 - Solid organ transplant	2020-2021 Seasonal Influenza Vaccination	Bourgogne-Franche-Comté	2110	63.00 (61.35-64.62)
	B5 - Solid organ transplant	2020-2021 Seasonal Influenza Vaccination	Normandie	2825	67.60 (66.17-69.00)
	B5 - Solid organ transplant	2020-2021 Seasonal Influenza Vaccination	Hauts-de-France	4115	62.04 (60.86-63.20)
	B5 - Solid organ transplant	2020-2021 Seasonal Influenza Vaccination	Grand Est	4311	61.37 (60.22-62.50)
	B5 - Solid organ transplant	2020-2021 Seasonal Influenza Vaccination	Pays de la Loire	3148	67.52 (66.17-68.85)
	B5 - Solid organ transplant	2020-2021 Seasonal Influenza Vaccination	Bretagne	2819	70.51 (69.08-71.90)
	B5 - Solid organ transplant	2020-2021 Seasonal Influenza Vaccination	Nouvelle Aquitaine	5010	66.32 (65.25-67.38)
	B5 - Solid organ transplant	2020-2021 Seasonal Influenza Vaccination	Occitanie	4076	56.85 (55.70-57.99)
	B5 - Solid organ transplant	2020-2021 Seasonal Influenza Vaccination	Auvergne-Rhône-Alpes	6555	61.93 (61.00-62.85)
	B5 - Solid organ transplant	2020-2021 Seasonal Influenza Vaccination	Provence-Alpes-Côte d'Azur	3322	56.07 (54.80-57.33)
	B5 - Solid organ transplant	2020-2021 Seasonal Influenza Vaccination	Corse	181	55.52 (50.08-60.83)
	B5 - Solid organ transplant	2020-2021 Seasonal Influenza Vaccination	Guadeloupe	30	21.28 (15.30-28.80)
	B5 - Solid organ transplant	2020-2021 Seasonal Influenza Vaccination	Martinique	17	16.19 (10.31-24.51)
	B5 - Solid organ transplant	2020-2021 Seasonal Influenza Vaccination	Guyane	8	30.77 (16.20-50.55)
	B5 - Solid organ transplant	2020-2021 Seasonal Influenza Vaccination	La Réunion	3	1.58 (0.51-4.78)
	B7 - Chronic autoimmune or inflammatory disease treated by immunosuppressive or biologic drugs	2020-2021 Seasonal Influenza Vaccination	Ile-de-France	34134	38.25 (37.93-38.57)
	B7 - Chronic autoimmune or inflammatory disease treated by immunosuppressive or biologic drugs	2020-2021 Seasonal Influenza Vaccination	Centre-Val de Loire	11397	47.75 (47.11-48.38)
	B7 - Chronic autoimmune or inflammatory disease treated by immunosuppressive or biologic drugs	2020-2021 Seasonal Influenza Vaccination	Bourgogne-Franche-Comté	12226	48.03 (47.41-48.64)
	B7 - Chronic autoimmune or inflammatory disease treated by immunosuppressive or biologic drugs	2020-2021 Seasonal Influenza Vaccination	Normandie	17142	50.92 (50.39-51.45)
	B7 - Chronic autoimmune or inflammatory disease treated by immunosuppressive or biologic drugs	2020-2021 Seasonal Influenza Vaccination	Hauts-de-France	25362	46.75 (46.33-47.17)
	B7 - Chronic autoimmune or inflammatory disease treated by immunosuppressive or biologic drugs	2020-2021 Seasonal Influenza Vaccination	Grand Est	24502	44.44 (44.03-44.86)
	B7 - Chronic autoimmune or inflammatory disease treated by immunosuppressive or biologic drugs	2020-2021 Seasonal Influenza Vaccination	Pays de la Loire	16333	52.00 (51.45-52.55)
	B7 - Chronic autoimmune or inflammatory disease treated by immunosuppressive or biologic drugs	2020-2021 Seasonal Influenza Vaccination	Bretagne	17304	53.95 (53.41-54.50)
	B7 - Chronic autoimmune or inflammatory disease treated by immunosuppressive or biologic drugs	2020-2021 Seasonal Influenza Vaccination	Nouvelle Aquitaine	27751	48.26 (47.85-48.67)
	B7 - Chronic autoimmune or inflammatory disease treated by immunosuppressive or biologic drugs	2020-2021 Seasonal Influenza Vaccination	Occitanie	25815	45.56 (45.15-45.97)
	B7 - Chronic autoimmune or inflammatory disease treated by immunosuppressive or biologic drugs	2020-2021 Seasonal Influenza Vaccination	Auvergne-Rhône-Alpes	32574	46.69 (46.32-47.06)
	B7 - Chronic autoimmune or inflammatory disease treated by immunosuppressive or biologic drugs	2020-2021 Seasonal Influenza Vaccination	Provence-Alpes-Côte d'Azur	23671	43.48 (43.07-43.90)
	B7 - Chronic autoimmune or inflammatory disease treated by immunosuppressive or biologic drugs	2020-2021 Seasonal Influenza Vaccination	Corse	1477	39.92 (38.35-41.51)
	B7 - Chronic autoimmune or inflammatory disease treated by immunosuppressive or biologic drugs	2020-2021 Seasonal Influenza Vaccination	Guadeloupe	59	18.38 (14.51-23.00)
	B7 - Chronic autoimmune or inflammatory disease treated by immunosuppressive or biologic drugs	2020-2021 Seasonal Influenza Vaccination	Martinique	41	15.24 (11.42-20.05)
	B7 - Chronic autoimmune or inflammatory disease treated by immunosuppressive or biologic drugs	2020-2021 Seasonal Influenza Vaccination	Guyane	7	9.21 (4.45-18.08)
	B7 - Chronic autoimmune or inflammatory disease treated by immunosuppressive or biologic drugs	2020-2021 Seasonal Influenza Vaccination	La Réunion	5	0.76 (0.32-1.81)
	B7 - Chronic autoimmune or inflammatory disease treated by immunosuppressive or biologic drugs	2020-2021 Seasonal Influenza Vaccination	Mayotte		0.00 (0.00-100.00)
	B8 - Nephrotic syndrome	2020-2021 Seasonal Influenza Vaccination	Ile-de-France	16100	52.56 (52.00-53.12)
	B8 - Nephrotic syndrome	2020-2021 Seasonal Influenza Vaccination	Centre-Val de Loire	4693	63.15 (62.04-64.24)
	B8 - Nephrotic syndrome	2020-2021 Seasonal Influenza Vaccination	Bourgogne-Franche-Comté	5058	64.29 (63.22-65.34)
	B8 - Nephrotic syndrome	2020-2021 Seasonal Influenza Vaccination	Normandie	6233	68.22 (67.26-69.17)
	B8 - Nephrotic syndrome	2020-2021 Seasonal Influenza Vaccination	Hauts-de-France	11189	66.26 (65.55-66.97)
	B8 - Nephrotic syndrome	2020-2021 Seasonal Influenza Vaccination	Grand Est	11797	65.89 (65.20-66.58)
	B8 - Nephrotic syndrome	2020-2021 Seasonal Influenza Vaccination	Pays de la Loire	5675	66.53 (65.52-67.52)
	B8 - Nephrotic syndrome	2020-2021 Seasonal Influenza Vaccination	Bretagne	5533	69.62 (68.60-70.63)
	B8 - Nephrotic syndrome	2020-2021 Seasonal Influenza Vaccination	Nouvelle Aquitaine	11130	66.48 (65.76-67.19)
	B8 - Nephrotic syndrome	2020-2021 Seasonal Influenza Vaccination	Occitanie	9886	61.95 (61.19-62.70)
	B8 - Nephrotic syndrome	2020-2021 Seasonal Influenza Vaccination	Auvergne-Rhône-Alpes	13338	64.23 (63.57-64.88)
	B8 - Nephrotic syndrome	2020-2021 Seasonal Influenza Vaccination	Provence-Alpes-Côte d'Azur	7980	59.28 (58.45-60.11)
	B8 - Nephrotic syndrome	2020-2021 Seasonal Influenza Vaccination	Corse	533	62.63 (59.33-65.82)
	B8 - Nephrotic syndrome	2020-2021 Seasonal Influenza Vaccination	Guadeloupe	155	30.82 (26.93-34.99)
	B8 - Nephrotic syndrome	2020-2021 Seasonal Influenza Vaccination	Martinique	68	16.35 (13.10-20.22)
	B8 - Nephrotic syndrome	2020-2021 Seasonal Influenza Vaccination	Guyane	29	20.00 (14.27-27.30)
	B8 - Nephrotic syndrome	2020-2021 Seasonal Influenza Vaccination	La Réunion	3	0.40 (0.13-1.25)
	B8 - Nephrotic syndrome	2020-2021 Seasonal Influenza Vaccination	Mayotte	4	57.14 (22.98-85.63)
	C1 - Chronic respiratory disease	2020-2021 Seasonal Influenza Vaccination	Ile-de-France	149352	51.83 (51.65-52.01)
	C1 - Chronic respiratory disease	2020-2021 Seasonal Influenza Vaccination	Centre-Val de Loire	43644	59.14 (58.78-59.49)
	C1 - Chronic respiratory disease	2020-2021 Seasonal Influenza Vaccination	Bourgogne-Franche-Comté	50647	59.25 (58.92-59.58)
	C1 - Chronic respiratory disease	2020-2021 Seasonal Influenza Vaccination	Normandie	64928	61.53 (61.23-61.82)
	C1 - Chronic respiratory disease	2020-2021 Seasonal Influenza Vaccination	Hauts-de-France	114856	59.04 (58.82-59.26)
	C1 - Chronic respiratory disease	2020-2021 Seasonal Influenza Vaccination	Grand Est	107090	57.89 (57.66-58.11)
	C1 - Chronic respiratory disease	2020-2021 Seasonal Influenza Vaccination	Pays de la Loire	55721	61.14 (60.82-61.45)
	C1 - Chronic respiratory disease	2020-2021 Seasonal Influenza Vaccination	Bretagne	63888	63.05 (62.75-63.34)
	C1 - Chronic respiratory disease	2020-2021 Seasonal Influenza Vaccination	Nouvelle Aquitaine	118376	59.53 (59.32-59.75)
	C1 - Chronic respiratory disease	2020-2021 Seasonal Influenza Vaccination	Occitanie	113270	57.29 (57.07-57.51)
	C1 - Chronic respiratory disease	2020-2021 Seasonal Influenza Vaccination	Auvergne-Rhône-Alpes	122831	58.17 (57.95-58.38)
	C1 - Chronic respiratory disease	2020-2021 Seasonal Influenza Vaccination	Provence-Alpes-Côte d'Azur	94912	54.70 (54.47-54.94)
	C1 - Chronic respiratory disease	2020-2021 Seasonal Influenza Vaccination	Corse	5552	53.39 (52.43-54.35)
	C1 - Chronic respiratory disease	2020-2021 Seasonal Influenza Vaccination	Guadeloupe	270	24.24 (21.81-26.84)
	C1 - Chronic respiratory disease	2020-2021 Seasonal Influenza Vaccination	Martinique	84	13.10 (10.71-15.94)
	C1 - Chronic respiratory disease	2020-2021 Seasonal Influenza Vaccination	Guyane	43	15.14 (11.42-19.80)
	C1 - Chronic respiratory disease	2020-2021 Seasonal Influenza Vaccination	La Réunion	16	0.88 (0.54-1.44)
	C1 - Chronic respiratory disease	2020-2021 Seasonal Influenza Vaccination	Mayotte	4	17.39 (6.68-38.23)
	C3 - Cyanotic heart disease	2020-2021 Seasonal Influenza Vaccination	Ile-de-France	6296	38.02 (37.28-38.76)
	C3 - Cyanotic heart disease	2020-2021 Seasonal Influenza Vaccination	Centre-Val de Loire	1543	45.32 (43.65-46.99)
	C3 - Cyanotic heart disease	2020-2021 Seasonal Influenza Vaccination	Bourgogne-Franche-Comté	1725	43.70 (42.16-45.26)
	C3 - Cyanotic heart disease	2020-2021 Seasonal Influenza Vaccination	Normandie	2979	52.47 (51.17-53.76)
	C3 - Cyanotic heart disease	2020-2021 Seasonal Influenza Vaccination	Hauts-de-France	4584	44.74 (43.78-45.71)
	C3 - Cyanotic heart disease	2020-2021 Seasonal Influenza Vaccination	Grand Est	3893	43.16 (42.14-44.18)
	C3 - Cyanotic heart disease	2020-2021 Seasonal Influenza Vaccination	Pays de la Loire	1960	44.97 (43.50-46.46)
	C3 - Cyanotic heart disease	2020-2021 Seasonal Influenza Vaccination	Bretagne	2515	47.55 (46.21-48.90)
	C3 - Cyanotic heart disease	2020-2021 Seasonal Influenza Vaccination	Nouvelle Aquitaine	4707	45.37 (44.42-46.33)
	C3 - Cyanotic heart disease	2020-2021 Seasonal Influenza Vaccination	Occitanie	4004	41.83 (40.85-42.83)
	C3 - Cyanotic heart disease	2020-2021 Seasonal Influenza Vaccination	Auvergne-Rhône-Alpes	5061	44.39 (43.48-45.31)
	C3 - Cyanotic heart disease	2020-2021 Seasonal Influenza Vaccination	Provence-Alpes-Côte d'Azur	2577	39.43 (38.26-40.62)
	C3 - Cyanotic heart disease	2020-2021 Seasonal Influenza Vaccination	Corse	137	36.83 (32.08-41.85)
	C3 - Cyanotic heart disease	2020-2021 Seasonal Influenza Vaccination	Guadeloupe	11	26.83 (15.52-42.25)
	C3 - Cyanotic heart disease	2020-2021 Seasonal Influenza Vaccination	Martinique	5	12.82 (5.44-27.33)
	C3 - Cyanotic heart disease	2020-2021 Seasonal Influenza Vaccination	Guyane	5	21.74 (9.35-42.80)
	C3 - Cyanotic heart disease	2020-2021 Seasonal Influenza Vaccination	La Réunion		0.00 (0.00-100.00)
	C3 - Cyanotic heart disease	2020-2021 Seasonal Influenza Vaccination	Mayotte		0.00 (0.00-100.00)
	C4 - Heart failure	2020-2021 Seasonal Influenza Vaccination	Ile-de-France	58828	57.44 (57.13-57.74)
	C4 - Heart failure	2020-2021 Seasonal Influenza Vaccination	Centre-Val de Loire	22315	64.55 (64.04-65.05)
	C4 - Heart failure	2020-2021 Seasonal Influenza Vaccination	Bourgogne-Franche-Comté	22542	65.75 (65.24-66.25)
	C4 - Heart failure	2020-2021 Seasonal Influenza Vaccination	Normandie	29234	67.82 (67.38-68.26)
	C4 - Heart failure	2020-2021 Seasonal Influenza Vaccination	Hauts-de-France	43749	66.28 (65.92-66.64)
	C4 - Heart failure	2020-2021 Seasonal Influenza Vaccination	Grand Est	41895	65.88 (65.51-66.24)
	C4 - Heart failure	2020-2021 Seasonal Influenza Vaccination	Pays de la Loire	25515	68.07 (67.60-68.54)
	C4 - Heart failure	2020-2021 Seasonal Influenza Vaccination	Bretagne	24831	70.14 (69.66-70.61)
	C4 - Heart failure	2020-2021 Seasonal Influenza Vaccination	Nouvelle Aquitaine	50670	66.67 (66.34-67.01)
	C4 - Heart failure	2020-2021 Seasonal Influenza Vaccination	Occitanie	44058	64.22 (63.86-64.58)
	C4 - Heart failure	2020-2021 Seasonal Influenza Vaccination	Auvergne-Rhône-Alpes	57448	64.88 (64.56-65.19)
	C4 - Heart failure	2020-2021 Seasonal Influenza Vaccination	Provence-Alpes-Côte d'Azur	37777	61.56 (61.18-61.95)
	C4 - Heart failure	2020-2021 Seasonal Influenza Vaccination	Corse	2710	60.36 (58.92-61.78)
	C4 - Heart failure	2020-2021 Seasonal Influenza Vaccination	Guadeloupe	223	28.37 (25.33-31.63)
	C4 - Heart failure	2020-2021 Seasonal Influenza Vaccination	Martinique	58	14.18 (11.12-17.91)
	C4 - Heart failure	2020-2021 Seasonal Influenza Vaccination	Guyane	25	15.43 (10.65-21.84)
	C4 - Heart failure	2020-2021 Seasonal Influenza Vaccination	La Réunion	8	0.79 (0.40-1.58)
	C4 - Heart failure	2020-2021 Seasonal Influenza Vaccination	Mayotte	5	26.32 (11.40-49.79)
	C5 - End-stage renal failure with replacement therapy	2020-2021 Seasonal Influenza Vaccination	Ile-de-France	8111	53.11 (52.32-53.90)
	C5 - End-stage renal failure with replacement therapy	2020-2021 Seasonal Influenza Vaccination	Centre-Val de Loire	2308	67.72 (66.13-69.27)
	C5 - End-stage renal failure with replacement therapy	2020-2021 Seasonal Influenza Vaccination	Bourgogne-Franche-Comté	2035	66.85 (65.16-68.50)
	C5 - End-stage renal failure with replacement therapy	2020-2021 Seasonal Influenza Vaccination	Normandie	2846	72.81 (71.39-74.18)
	C5 - End-stage renal failure with replacement therapy	2020-2021 Seasonal Influenza Vaccination	Hauts-de-France	4860	67.43 (66.33-68.50)
	C5 - End-stage renal failure with replacement therapy	2020-2021 Seasonal Influenza Vaccination	Grand Est	4607	66.86 (65.73-67.96)
	C5 - End-stage renal failure with replacement therapy	2020-2021 Seasonal Influenza Vaccination	Pays de la Loire	2744	69.64 (68.19-71.06)
	C5 - End-stage renal failure with replacement therapy	2020-2021 Seasonal Influenza Vaccination	Bretagne	2720	75.39 (73.96-76.77)
	C5 - End-stage renal failure with replacement therapy	2020-2021 Seasonal Influenza Vaccination	Nouvelle Aquitaine	4977	71.25 (70.18-72.30)
	C5 - End-stage renal failure with replacement therapy	2020-2021 Seasonal Influenza Vaccination	Occitanie	4635	63.04 (61.93-64.13)
	C5 - End-stage renal failure with replacement therapy	2020-2021 Seasonal Influenza Vaccination	Auvergne-Rhône-Alpes	5655	67.19 (66.18-68.19)
	C5 - End-stage renal failure with replacement therapy	2020-2021 Seasonal Influenza Vaccination	Provence-Alpes-Côte d'Azur	3977	60.74 (59.55-61.91)
	C5 - End-stage renal failure with replacement therapy	2020-2021 Seasonal Influenza Vaccination	Corse	223	60.11 (55.04-64.97)
	C5 - End-stage renal failure with replacement therapy	2020-2021 Seasonal Influenza Vaccination	Guadeloupe	102	31.68 (26.83-36.96)
	C5 - End-stage renal failure with replacement therapy	2020-2021 Seasonal Influenza Vaccination	Martinique	48	16.67 (12.79-21.42)
	C5 - End-stage renal failure with replacement therapy	2020-2021 Seasonal Influenza Vaccination	Guyane	24	22.02 (15.22-30.76)
	C5 - End-stage renal failure with replacement therapy	2020-2021 Seasonal Influenza Vaccination	La Réunion	3	0.66 (0.21-2.03)
	C5 - End-stage renal failure with replacement therapy	2020-2021 Seasonal Influenza Vaccination	Mayotte	3	50.00 (16.79-83.21)
	C6 - Chronic liver disease	2020-2021 Seasonal Influenza Vaccination	Ile-de-France	35923	34.34 (34.06-34.63)
	C6 - Chronic liver disease	2020-2021 Seasonal Influenza Vaccination	Centre-Val de Loire	7291	42.49 (41.75-43.23)
	C6 - Chronic liver disease	2020-2021 Seasonal Influenza Vaccination	Bourgogne-Franche-Comté	8481	43.21 (42.52-43.91)
	C6 - Chronic liver disease	2020-2021 Seasonal Influenza Vaccination	Normandie	10588	43.93 (43.30-44.55)
	C6 - Chronic liver disease	2020-2021 Seasonal Influenza Vaccination	Hauts-de-France	20857	43.02 (42.58-43.46)
	C6 - Chronic liver disease	2020-2021 Seasonal Influenza Vaccination	Grand Est	20009	43.81 (43.35-44.26)
	C6 - Chronic liver disease	2020-2021 Seasonal Influenza Vaccination	Pays de la Loire	10104	45.51 (44.86-46.17)
	C6 - Chronic liver disease	2020-2021 Seasonal Influenza Vaccination	Bretagne	10892	46.22 (45.59-46.86)
	C6 - Chronic liver disease	2020-2021 Seasonal Influenza Vaccination	Nouvelle Aquitaine	20385	43.47 (43.03-43.92)
	C6 - Chronic liver disease	2020-2021 Seasonal Influenza Vaccination	Occitanie	18262	40.31 (39.86-40.76)
	C6 - Chronic liver disease	2020-2021 Seasonal Influenza Vaccination	Auvergne-Rhône-Alpes	24961	42.63 (42.23-43.03)
	C6 - Chronic liver disease	2020-2021 Seasonal Influenza Vaccination	Provence-Alpes-Côte d'Azur	15456	36.95 (36.49-37.41)
	C6 - Chronic liver disease	2020-2021 Seasonal Influenza Vaccination	Corse	851	35.92 (34.01-37.88)
	C6 - Chronic liver disease	2020-2021 Seasonal Influenza Vaccination	Guadeloupe	114	15.51 (13.07-18.31)
	C6 - Chronic liver disease	2020-2021 Seasonal Influenza Vaccination	Martinique	29	9.76 (6.87-13.70)
	C6 - Chronic liver disease	2020-2021 Seasonal Influenza Vaccination	Guyane	10	6.02 (3.27-10.83)
	C6 - Chronic liver disease	2020-2021 Seasonal Influenza Vaccination	La Réunion	6	0.51 (0.23-1.13)
	C6 - Chronic liver disease	2020-2021 Seasonal Influenza Vaccination	Mayotte	1	20.00 (2.72-69.10)
	C7 - Diabetes	2020-2021 Seasonal Influenza Vaccination	Ile-de-France	306498	48.07 (47.95-48.19)
	C7 - Diabetes	2020-2021 Seasonal Influenza Vaccination	Centre-Val de Loire	95691	60.30 (60.06-60.54)
	C7 - Diabetes	2020-2021 Seasonal Influenza Vaccination	Bourgogne-Franche-Comté	103378	60.18 (59.94-60.41)
	C7 - Diabetes	2020-2021 Seasonal Influenza Vaccination	Normandie	118020	62.65 (62.43-62.87)
	C7 - Diabetes	2020-2021 Seasonal Influenza Vaccination	Hauts-de-France	235387	61.23 (61.07-61.38)
	C7 - Diabetes	2020-2021 Seasonal Influenza Vaccination	Grand Est	209155	59.41 (59.25-59.57)
	C7 - Diabetes	2020-2021 Seasonal Influenza Vaccination	Pays de la Loire	111254	62.76 (62.53-62.98)
	C7 - Diabetes	2020-2021 Seasonal Influenza Vaccination	Bretagne	89691	65.53 (65.28-65.79)
	C7 - Diabetes	2020-2021 Seasonal Influenza Vaccination	Nouvelle Aquitaine	207581	61.52 (61.36-61.68)
	C7 - Diabetes	2020-2021 Seasonal Influenza Vaccination	Occitanie	190112	58.65 (58.48-58.82)
	C7 - Diabetes	2020-2021 Seasonal Influenza Vaccination	Auvergne-Rhône-Alpes	244012	58.43 (58.28-58.58)
	C7 - Diabetes	2020-2021 Seasonal Influenza Vaccination	Provence-Alpes-Côte d'Azur	163367	54.19 (54.01-54.37)
	C7 - Diabetes	2020-2021 Seasonal Influenza Vaccination	Corse	9939	52.70 (51.98-53.41)
	C7 - Diabetes	2020-2021 Seasonal Influenza Vaccination	Guadeloupe	1152	21.80 (20.71-22.94)
	C7 - Diabetes	2020-2021 Seasonal Influenza Vaccination	Martinique	244	10.06 (8.93-11.32)
	C7 - Diabetes	2020-2021 Seasonal Influenza Vaccination	Guyane	117	11.34 (9.54-13.42)
	C7 - Diabetes	2020-2021 Seasonal Influenza Vaccination	La Réunion	24	0.46 (0.31-0.68)
	C7 - Diabetes	2020-2021 Seasonal Influenza Vaccination	Mayotte	61	26.41 (21.12-32.47)
	C8 - Osteomeningeal breach	2020-2021 Seasonal Influenza Vaccination	Ile-de-France	44	21.46 (16.37-27.61)
	C8 - Osteomeningeal breach	2020-2021 Seasonal Influenza Vaccination	Centre-Val de Loire	15	26.32 (16.53-39.17)
	C8 - Osteomeningeal breach	2020-2021 Seasonal Influenza Vaccination	Bourgogne-Franche-Comté	7	18.92 (9.30-34.69)
	C8 - Osteomeningeal breach	2020-2021 Seasonal Influenza Vaccination	Normandie	14	25.00 (15.40-37.90)
	C8 - Osteomeningeal breach	2020-2021 Seasonal Influenza Vaccination	Hauts-de-France	45	29.61 (22.89-37.33)
	C8 - Osteomeningeal breach	2020-2021 Seasonal Influenza Vaccination	Grand Est	47	43.12 (34.16-52.55)
	C8 - Osteomeningeal breach	2020-2021 Seasonal Influenza Vaccination	Pays de la Loire	19	27.94 (18.59-39.71)
	C8 - Osteomeningeal breach	2020-2021 Seasonal Influenza Vaccination	Bretagne	21	39.62 (27.46-53.23)
	C8 - Osteomeningeal breach	2020-2021 Seasonal Influenza Vaccination	Nouvelle Aquitaine	34	30.63 (22.78-39.80)
	C8 - Osteomeningeal breach	2020-2021 Seasonal Influenza Vaccination	Occitanie	44	29.93 (23.08-37.81)
	C8 - Osteomeningeal breach	2020-2021 Seasonal Influenza Vaccination	Auvergne-Rhône-Alpes	47	27.01 (20.94-34.09)
	C8 - Osteomeningeal breach	2020-2021 Seasonal Influenza Vaccination	Provence-Alpes-Côte d'Azur	46	30.87 (23.98-38.73)
	C8 - Osteomeningeal breach	2020-2021 Seasonal Influenza Vaccination	Corse	4	50.00 (20.01-79.99)
	C8 - Osteomeningeal breach	2020-2021 Seasonal Influenza Vaccination	Guadeloupe		0.00 (0.00-100.00)
	C8 - Osteomeningeal breach	2020-2021 Seasonal Influenza Vaccination	Martinique		0.00 (0.00-100.00)
	C8 - Osteomeningeal breach	2020-2021 Seasonal Influenza Vaccination	La Réunion		0.00 (0.00-0.00)
	C9 - Cochlear implant	2020-2021 Seasonal Influenza Vaccination	Ile-de-France	436	37.68 (34.93-40.51)
	C9 - Cochlear implant	2020-2021 Seasonal Influenza Vaccination	Centre-Val de Loire	145	40.06 (35.13-45.19)
	C9 - Cochlear implant	2020-2021 Seasonal Influenza Vaccination	Bourgogne-Franche-Comté	121	43.84 (38.10-49.75)
	C9 - Cochlear implant	2020-2021 Seasonal Influenza Vaccination	Normandie	216	45.47 (41.04-49.98)
	C9 - Cochlear implant	2020-2021 Seasonal Influenza Vaccination	Hauts-de-France	239	36.66 (33.04-40.43)
	C9 - Cochlear implant	2020-2021 Seasonal Influenza Vaccination	Grand Est	210	41.92 (37.67-46.29)
	C9 - Cochlear implant	2020-2021 Seasonal Influenza Vaccination	Pays de la Loire	139	36.68 (31.97-41.65)
	C9 - Cochlear implant	2020-2021 Seasonal Influenza Vaccination	Bretagne	209	45.63 (41.12-50.22)
	C9 - Cochlear implant	2020-2021 Seasonal Influenza Vaccination	Nouvelle Aquitaine	228	42.22 (38.12-46.43)
	C9 - Cochlear implant	2020-2021 Seasonal Influenza Vaccination	Occitanie	277	41.22 (37.56-44.99)
	C9 - Cochlear implant	2020-2021 Seasonal Influenza Vaccination	Auvergne-Rhône-Alpes	454	41.58 (38.68-44.52)
	C9 - Cochlear implant	2020-2021 Seasonal Influenza Vaccination	Provence-Alpes-Côte d'Azur	172	33.93 (29.93-38.16)
	C9 - Cochlear implant	2020-2021 Seasonal Influenza Vaccination	Corse	7	30.43 (15.25-51.54)
	C9 - Cochlear implant	2020-2021 Seasonal Influenza Vaccination	Guadeloupe		0.00 (0.00-100.00)
	C9 - Cochlear implant	2020-2021 Seasonal Influenza Vaccination	Martinique		0.00 (0.00-100.00)
	C9 - Cochlear implant	2020-2021 Seasonal Influenza Vaccination	Guyane		0.00 (0.00-100.00)
	C9 - Cochlear implant	2020-2021 Seasonal Influenza Vaccination	La Réunion		0.00 (0.00-100.00)
	A - Total	At least one dose of PCV13 and/or PPSV23 between 2009 and 2020	Ile-de-France	19149	13.24 (13.07-13.42)
	A - Total	At least one dose of PCV13 and/or PPSV23 between 2009 and 2021	Centre-Val de Loire	5134	16.00 (15.60-16.40)
	A - Total	At least one dose of PCV13 and/or PPSV23 between 2009 and 2022	Bourgogne-Franche-Comté	5411	14.80 (14.44-15.16)
	A - Total	At least one dose of PCV13 and/or PPSV23 between 2009 and 2023	Normandie	7034	16.30 (15.96-16.66)
	A - Total	At least one dose of PCV13 and/or PPSV23 between 2009 and 2024	Hauts-de-France	12626	15.91 (15.65-16.16)
	A - Total	At least one dose of PCV13 and/or PPSV23 between 2009 and 2025	Grand Est	10264	13.91 (13.66-14.16)
	A - Total	At least one dose of PCV13 and/or PPSV23 between 2009 and 2026	Pays de la Loire	7052	16.22 (15.88-16.57)
	A - Total	At least one dose of PCV13 and/or PPSV23 between 2009 and 2027	Bretagne	7721	18.75 (18.37-19.13)
	A - Total	At least one dose of PCV13 and/or PPSV23 between 2009 and 2028	Nouvelle Aquitaine	13457	16.52 (16.27-16.78)
	A - Total	At least one dose of PCV13 and/or PPSV23 between 2009 and 2029	Occitanie	12708	16.01 (15.76-16.27)
	A - Total	At least one dose of PCV13 and/or PPSV23 between 2009 and 2030	Auvergne-Rhône-Alpes	13538	14.30 (14.08-14.52)
	A - Total	At least one dose of PCV13 and/or PPSV23 between 2009 and 2031	Provence-Alpes-Côte d'Azur	11777	16.32 (16.05-16.59)
	A - Total	At least one dose of PCV13 and/or PPSV23 between 2009 and 2032	Corse	640	14.43 (13.43-15.50)
	A - Total	At least one dose of PCV13 and/or PPSV23 between 2009 and 2033	Guadeloupe	40	4.80 (3.54-6.48)
	A - Total	At least one dose of PCV13 and/or PPSV23 between 2009 and 2034	Martinique	27	5.44 (3.76-7.82)
	A - Total	At least one dose of PCV13 and/or PPSV23 between 2009 and 2035	Guyane	20	6.49 (4.23-9.85)
	A - Total	At least one dose of PCV13 and/or PPSV23 between 2009 and 2036	La Réunion	110	8.24 (6.88-9.84)
	A - Total	At least one dose of PCV13 and/or PPSV23 between 2009 and 2037	Mayotte	1	2.50 (0.35-15.73)
	B - Immunocompromised patients	At least one dose of PCV13 and/or PPSV23 between 2009 and 2039	Ile-de-France	11677	20.69 (20.36-21.02)
	B - Immunocompromised patients	At least one dose of PCV13 and/or PPSV23 between 2009 and 2040	Centre-Val de Loire	3318	25.87 (25.11-26.63)
	B - Immunocompromised patients	At least one dose of PCV13 and/or PPSV23 between 2009 and 2041	Bourgogne-Franche-Comté	3383	22.57 (21.91-23.24)
	B - Immunocompromised patients	At least one dose of PCV13 and/or PPSV23 between 2009 and 2042	Normandie	4272	25.09 (24.45-25.75)
	B - Immunocompromised patients	At least one dose of PCV13 and/or PPSV23 between 2009 and 2043	Hauts-de-France	8132	26.02 (25.53-26.51)
	B - Immunocompromised patients	At least one dose of PCV13 and/or PPSV23 between 2009 and 2044	Grand Est	6790	22.71 (22.24-23.19)
	B - Immunocompromised patients	At least one dose of PCV13 and/or PPSV23 between 2009 and 2045	Pays de la Loire	4490	24.62 (24.00-25.25)
	B - Immunocompromised patients	At least one dose of PCV13 and/or PPSV23 between 2009 and 2046	Bretagne	4955	27.88 (27.22-28.54)
	B - Immunocompromised patients	At least one dose of PCV13 and/or PPSV23 between 2009 and 2047	Nouvelle Aquitaine	8071	24.59 (24.13-25.06)
	B - Immunocompromised patients	At least one dose of PCV13 and/or PPSV23 between 2009 and 2048	Occitanie	7649	23.68 (23.22-24.15)
	B - Immunocompromised patients	At least one dose of PCV13 and/or PPSV23 between 2009 and 2049	Auvergne-Rhône-Alpes	8878	22.87 (22.45-23.29)
	B - Immunocompromised patients	At least one dose of PCV13 and/or PPSV23 between 2009 and 2050	Provence-Alpes-Côte d'Azur	7103	22.99 (22.52-23.46)
	B - Immunocompromised patients	At least one dose of PCV13 and/or PPSV23 between 2009 and 2051	Corse	367	18.20 (16.58-19.95)
	B - Immunocompromised patients	At least one dose of PCV13 and/or PPSV23 between 2009 and 2052	Guadeloupe	34	9.80 (7.08-13.40)
	B - Immunocompromised patients	At least one dose of PCV13 and/or PPSV23 between 2009 and 2053	Martinique	18	9.14 (5.83-14.04)
	B - Immunocompromised patients	At least one dose of PCV13 and/or PPSV23 between 2009 and 2054	Guyane	13	8.44 (4.96-13.99)
	B - Immunocompromised patients	At least one dose of PCV13 and/or PPSV23 between 2009 and 2055	La Réunion	97	14.74 (12.23-17.66)
	B - Immunocompromised patients	At least one dose of PCV13 and/or PPSV23 between 2009 and 2056	Mayotte		0.00 (0.00-100.00)
	C - Patients with a comorbidity associated with an increased risk of pneumococcal disease	At least one dose of PCV13 and/or PPSV23 between 2009 and 2058	Ile-de-France	14916	13.14 (12.94-13.34)
	C - Patients with a comorbidity associated with an increased risk of pneumococcal disease	At least one dose of PCV13 and/or PPSV23 between 2009 and 2059	Centre-Val de Loire	3886	15.27 (14.83-15.71)
	C - Patients with a comorbidity associated with an increased risk of pneumococcal disease	At least one dose of PCV13 and/or PPSV23 between 2009 and 2060	Bourgogne-Franche-Comté	4141	14.41 (14.01-14.82)
	C - Patients with a comorbidity associated with an increased risk of pneumococcal disease	At least one dose of PCV13 and/or PPSV23 between 2009 and 2061	Normandie	5513	15.99 (15.61-16.38)
	C - Patients with a comorbidity associated with an increased risk of pneumococcal disease	At least one dose of PCV13 and/or PPSV23 between 2009 and 2062	Hauts-de-France	9591	15.23 (14.95-15.51)
	C - Patients with a comorbidity associated with an increased risk of pneumococcal disease	At least one dose of PCV13 and/or PPSV23 between 2009 and 2063	Grand Est	7794	13.35 (13.08-13.63)
	C - Patients with a comorbidity associated with an increased risk of pneumococcal disease	At least one dose of PCV13 and/or PPSV23 between 2009 and 2064	Pays de la Loire	5184	15.70 (15.32-16.10)
	C - Patients with a comorbidity associated with an increased risk of pneumococcal disease	At least one dose of PCV13 and/or PPSV23 between 2009 and 2065	Bretagne	5480	17.56 (17.14-17.98)
	C - Patients with a comorbidity associated with an increased risk of pneumococcal disease	At least one dose of PCV13 and/or PPSV23 between 2009 and 2066	Nouvelle Aquitaine	10556	16.39 (16.11-16.68)
	C - Patients with a comorbidity associated with an increased risk of pneumococcal disease	At least one dose of PCV13 and/or PPSV23 between 2009 and 2067	Occitanie	9860	15.90 (15.62-16.19)
	C - Patients with a comorbidity associated with an increased risk of pneumococcal disease	At least one dose of PCV13 and/or PPSV23 between 2009 and 2068	Auvergne-Rhône-Alpes	10245	13.96 (13.72-14.22)
	C - Patients with a comorbidity associated with an increased risk of pneumococcal disease	At least one dose of PCV13 and/or PPSV23 between 2009 and 2069	Provence-Alpes-Côte d'Azur	9263	16.75 (16.44-17.06)
	C - Patients with a comorbidity associated with an increased risk of pneumococcal disease	At least one dose of PCV13 and/or PPSV23 between 2009 and 2070	Corse	513	15.34 (14.16-16.60)
	C - Patients with a comorbidity associated with an increased risk of pneumococcal disease	At least one dose of PCV13 and/or PPSV23 between 2009 and 2071	Guadeloupe	37	5.53 (4.03-7.54)
	C - Patients with a comorbidity associated with an increased risk of pneumococcal disease	At least one dose of PCV13 and/or PPSV23 between 2009 and 2072	Martinique	28	6.73 (4.69-9.58)
	C - Patients with a comorbidity associated with an increased risk of pneumococcal disease	At least one dose of PCV13 and/or PPSV23 between 2009 and 2073	Guyane	16	7.41 (4.59-11.75)
	C - Patients with a comorbidity associated with an increased risk of pneumococcal disease	At least one dose of PCV13 and/or PPSV23 between 2009 and 2074	La Réunion	66	7.01 (5.54-8.82)
	C - Patients with a comorbidity associated with an increased risk of pneumococcal disease	At least one dose of PCV13 and/or PPSV23 between 2009 and 2075	Mayotte	1	2.56 (0.36-16.08)
	B1 - Asplenia or hyposplenia	At least one dose of PCV13 and/or PPSV23 between 2009 and 2077	Ile-de-France	498	29.82 (27.67-32.06)
	B1 - Asplenia or hyposplenia	At least one dose of PCV13 and/or PPSV23 between 2009 and 2078	Centre-Val de Loire	109	33.33 (28.43-38.62)
	B1 - Asplenia or hyposplenia	At least one dose of PCV13 and/or PPSV23 between 2009 and 2079	Bourgogne-Franche-Comté	138	37.20 (32.42-42.23)
	B1 - Asplenia or hyposplenia	At least one dose of PCV13 and/or PPSV23 between 2009 and 2080	Normandie	179	38.49 (34.18-43.00)
	B1 - Asplenia or hyposplenia	At least one dose of PCV13 and/or PPSV23 between 2009 and 2081	Hauts-de-France	269	36.80 (33.38-40.36)
	B1 - Asplenia or hyposplenia	At least one dose of PCV13 and/or PPSV23 between 2009 and 2082	Grand Est	291	37.55 (34.21-41.01)
	B1 - Asplenia or hyposplenia	At least one dose of PCV13 and/or PPSV23 between 2009 and 2083	Pays de la Loire	167	39.02 (34.51-43.73)
	B1 - Asplenia or hyposplenia	At least one dose of PCV13 and/or PPSV23 between 2009 and 2084	Bretagne	141	37.40 (32.66-42.40)
	B1 - Asplenia or hyposplenia	At least one dose of PCV13 and/or PPSV23 between 2009 and 2085	Nouvelle Aquitaine	356	43.47 (40.11-46.89)
	B1 - Asplenia or hyposplenia	At least one dose of PCV13 and/or PPSV23 between 2009 and 2086	Occitanie	302	39.12 (35.74-42.61)
	B1 - Asplenia or hyposplenia	At least one dose of PCV13 and/or PPSV23 between 2009 and 2087	Auvergne-Rhône-Alpes	488	40.60 (37.86-43.40)
	B1 - Asplenia or hyposplenia	At least one dose of PCV13 and/or PPSV23 between 2009 and 2088	Provence-Alpes-Côte d'Azur	272	36.03 (32.68-39.52)
	B1 - Asplenia or hyposplenia	At least one dose of PCV13 and/or PPSV23 between 2009 and 2089	Corse	25	35.21 (25.03-46.93)
	B1 - Asplenia or hyposplenia	At least one dose of PCV13 and/or PPSV23 between 2009 and 2090	Guadeloupe	5	29.41 (12.80-54.19)
	B1 - Asplenia or hyposplenia	At least one dose of PCV13 and/or PPSV23 between 2009 and 2091	Martinique	3	23.08 (7.63-52.15)
	B1 - Asplenia or hyposplenia	At least one dose of PCV13 and/or PPSV23 between 2009 and 2092	Guyane	1	12.50 (1.73-53.73)
	B1 - Asplenia or hyposplenia	At least one dose of PCV13 and/or PPSV23 between 2009 and 2093	La Réunion	7	22.58 (11.16-40.37)
	B2 - Hereditary immune deficits	At least one dose of PCV13 and/or PPSV23 between 2009 and 2095	Ile-de-France	802	31.12 (29.36-32.94)
	B2 - Hereditary immune deficits	At least one dose of PCV13 and/or PPSV23 between 2009 and 2096	Centre-Val de Loire	168	39.34 (34.82-44.06)
	B2 - Hereditary immune deficits	At least one dose of PCV13 and/or PPSV23 between 2009 and 2097	Bourgogne-Franche-Comté	175	36.01 (31.86-40.38)
	B2 - Hereditary immune deficits	At least one dose of PCV13 and/or PPSV23 between 2009 and 2098	Normandie	223	32.32 (28.93-35.90)
	B2 - Hereditary immune deficits	At least one dose of PCV13 and/or PPSV23 between 2009 and 2099	Hauts-de-France	406	34.18 (31.53-36.92)
	B2 - Hereditary immune deficits	At least one dose of PCV13 and/or PPSV23 between 2009 and 2100	Grand Est	450	39.82 (37.01-42.71)
	B2 - Hereditary immune deficits	At least one dose of PCV13 and/or PPSV23 between 2009 and 2101	Pays de la Loire	203	36.19 (32.31-40.25)
	B2 - Hereditary immune deficits	At least one dose of PCV13 and/or PPSV23 between 2009 and 2102	Bretagne	244	40.26 (36.43-44.22)
	B2 - Hereditary immune deficits	At least one dose of PCV13 and/or PPSV23 between 2009 and 2103	Nouvelle Aquitaine	576	43.54 (40.89-46.23)
	B2 - Hereditary immune deficits	At least one dose of PCV13 and/or PPSV23 between 2009 and 2104	Occitanie	281	31.12 (28.18-34.22)
	B2 - Hereditary immune deficits	At least one dose of PCV13 and/or PPSV23 between 2009 and 2105	Auvergne-Rhône-Alpes	529	37.62 (35.13-40.19)
	B2 - Hereditary immune deficits	At least one dose of PCV13 and/or PPSV23 between 2009 and 2106	Provence-Alpes-Côte d'Azur	354	40.92 (37.69-44.24)
	B2 - Hereditary immune deficits	At least one dose of PCV13 and/or PPSV23 between 2009 and 2107	Corse	12	25.53 (15.11-39.78)
	B2 - Hereditary immune deficits	At least one dose of PCV13 and/or PPSV23 between 2009 and 2108	Guadeloupe		0.00 (0.00-100.00)
	B2 - Hereditary immune deficits	At least one dose of PCV13 and/or PPSV23 between 2009 and 2109	Martinique	1	33.33 (4.34-84.65)
	B2 - Hereditary immune deficits	At least one dose of PCV13 and/or PPSV23 between 2009 and 2110	Guyane	2	15.38 (3.87-45.06)
	B2 - Hereditary immune deficits	At least one dose of PCV13 and/or PPSV23 between 2009 and 2111	La Réunion	2	22.22 (5.60-57.90)
	B3 - HIV infection	At least one dose of PCV13 and/or PPSV23 between 2009 and 2113	Ile-de-France	529	11.55 (10.66-12.51)
	B3 - HIV infection	At least one dose of PCV13 and/or PPSV23 between 2009 and 2114	Centre-Val de Loire	33	10.54 (7.59-14.46)
	B3 - HIV infection	At least one dose of PCV13 and/or PPSV23 between 2009 and 2115	Bourgogne-Franche-Comté	35	17.59 (12.90-23.51)
	B3 - HIV infection	At least one dose of PCV13 and/or PPSV23 between 2009 and 2116	Normandie	31	10.62 (7.57-14.70)
	B3 - HIV infection	At least one dose of PCV13 and/or PPSV23 between 2009 and 2117	Hauts-de-France	101	16.48 (13.75-19.63)
	B3 - HIV infection	At least one dose of PCV13 and/or PPSV23 between 2009 and 2118	Grand Est	79	12.93 (10.49-15.83)
	B3 - HIV infection	At least one dose of PCV13 and/or PPSV23 between 2009 and 2119	Pays de la Loire	27	7.63 (5.28-10.89)
	B3 - HIV infection	At least one dose of PCV13 and/or PPSV23 between 2009 and 2120	Bretagne	49	14.00 (10.74-18.04)
	B3 - HIV infection	At least one dose of PCV13 and/or PPSV23 between 2009 and 2121	Nouvelle Aquitaine	125	13.57 (11.51-15.94)
	B3 - HIV infection	At least one dose of PCV13 and/or PPSV23 between 2009 and 2122	Occitanie	90	12.88 (10.59-15.57)
	B3 - HIV infection	At least one dose of PCV13 and/or PPSV23 between 2009 and 2123	Auvergne-Rhône-Alpes	104	12.11 (10.09-14.46)
	B3 - HIV infection	At least one dose of PCV13 and/or PPSV23 between 2009 and 2124	Provence-Alpes-Côte d'Azur	186	17.19 (15.06-19.56)
	B3 - HIV infection	At least one dose of PCV13 and/or PPSV23 between 2009 and 2125	Corse	4	10.26 (3.90-24.33)
	B3 - HIV infection	At least one dose of PCV13 and/or PPSV23 between 2009 and 2126	Guadeloupe	3	14.29 (4.68-36.14)
	B3 - HIV infection	At least one dose of PCV13 and/or PPSV23 between 2009 and 2127	Martinique		0.00 (0.00-100.00)
	B3 - HIV infection	At least one dose of PCV13 and/or PPSV23 between 2009 and 2128	Guyane	2	13.33 (3.36-40.54)
	B3 - HIV infection	At least one dose of PCV13 and/or PPSV23 between 2009 and 2129	La Réunion	2	20.00 (5.04-54.07)
	B4 - Chemotherapy-treated solid cancer or hematologic malignancy	At least one dose of PCV13 and/or PPSV23 between 2009 and 2131	Ile-de-France	13408	17.49 (17.22-17.76)
	B4 - Chemotherapy-treated solid cancer or hematologic malignancy	At least one dose of PCV13 and/or PPSV23 between 2009 and 2132	Centre-Val de Loire	3337	18.70 (18.13-19.28)
	B4 - Chemotherapy-treated solid cancer or hematologic malignancy	At least one dose of PCV13 and/or PPSV23 between 2009 and 2133	Bourgogne-Franche-Comté	3808	17.05 (16.56-17.55)
	B4 - Chemotherapy-treated solid cancer or hematologic malignancy	At least one dose of PCV13 and/or PPSV23 between 2009 and 2134	Normandie	4603	18.22 (17.75-18.70)
	B4 - Chemotherapy-treated solid cancer or hematologic malignancy	At least one dose of PCV13 and/or PPSV23 between 2009 and 2135	Hauts-de-France	8665	20.13 (19.76-20.52)
	B4 - Chemotherapy-treated solid cancer or hematologic malignancy	At least one dose of PCV13 and/or PPSV23 between 2009 and 2136	Grand Est	7185	17.41 (17.05-17.78)
	B4 - Chemotherapy-treated solid cancer or hematologic malignancy	At least one dose of PCV13 and/or PPSV23 between 2009 and 2137	Pays de la Loire	4890	16.51 (16.09-16.94)
	B4 - Chemotherapy-treated solid cancer or hematologic malignancy	At least one dose of PCV13 and/or PPSV23 between 2009 and 2138	Bretagne	5352	18.74 (18.30-19.20)
	B4 - Chemotherapy-treated solid cancer or hematologic malignancy	At least one dose of PCV13 and/or PPSV23 between 2009 and 2139	Nouvelle Aquitaine	8888	17.90 (17.56-18.24)
	B4 - Chemotherapy-treated solid cancer or hematologic malignancy	At least one dose of PCV13 and/or PPSV23 between 2009 and 2140	Occitanie	8616	17.62 (17.28-17.96)
	B4 - Chemotherapy-treated solid cancer or hematologic malignancy	At least one dose of PCV13 and/or PPSV23 between 2009 and 2141	Auvergne-Rhône-Alpes	9877	16.77 (16.47-17.07)
	B4 - Chemotherapy-treated solid cancer or hematologic malignancy	At least one dose of PCV13 and/or PPSV23 between 2009 and 2142	Provence-Alpes-Côte d'Azur	8416	17.97 (17.62-18.32)
	B4 - Chemotherapy-treated solid cancer or hematologic malignancy	At least one dose of PCV13 and/or PPSV23 between 2009 and 2143	Corse	444	15.17 (13.91-16.51)
	B4 - Chemotherapy-treated solid cancer or hematologic malignancy	At least one dose of PCV13 and/or PPSV23 between 2009 and 2144	Guadeloupe	41	8.93 (6.64-11.91)
	B4 - Chemotherapy-treated solid cancer or hematologic malignancy	At least one dose of PCV13 and/or PPSV23 between 2009 and 2145	Martinique	13	4.50 (2.63-7.59)
	B4 - Chemotherapy-treated solid cancer or hematologic malignancy	At least one dose of PCV13 and/or PPSV23 between 2009 and 2146	Guyane	13	9.77 (5.76-16.11)
	B4 - Chemotherapy-treated solid cancer or hematologic malignancy	At least one dose of PCV13 and/or PPSV23 between 2009 and 2147	La Réunion	94	12.14 (10.02-14.64)
	B4 - Chemotherapy-treated solid cancer or hematologic malignancy	At least one dose of PCV13 and/or PPSV23 between 2009 and 2148	Mayotte		0.00 (0.00-100.00)
	B5 - Solid organ transplant	At least one dose of PCV13 and/or PPSV23 between 2009 and 2150	Ile-de-France	636	46.22 (43.60-48.86)
	B5 - Solid organ transplant	At least one dose of PCV13 and/or PPSV23 between 2009 and 2151	Centre-Val de Loire	151	55.93 (49.95-61.74)
	B5 - Solid organ transplant	At least one dose of PCV13 and/or PPSV23 between 2009 and 2152	Bourgogne-Franche-Comté	124	59.33 (52.54-65.78)
	B5 - Solid organ transplant	At least one dose of PCV13 and/or PPSV23 between 2009 and 2153	Normandie	183	61.41 (55.76-66.77)
	B5 - Solid organ transplant	At least one dose of PCV13 and/or PPSV23 between 2009 and 2154	Hauts-de-France	255	58.35 (53.67-62.89)
	B5 - Solid organ transplant	At least one dose of PCV13 and/or PPSV23 between 2009 and 2155	Grand Est	272	56.55 (52.08-60.92)
	B5 - Solid organ transplant	At least one dose of PCV13 and/or PPSV23 between 2009 and 2156	Pays de la Loire	236	62.77 (57.76-67.51)
	B5 - Solid organ transplant	At least one dose of PCV13 and/or PPSV23 between 2009 and 2157	Bretagne	198	69.47 (63.88-74.54)
	B5 - Solid organ transplant	At least one dose of PCV13 and/or PPSV23 between 2009 and 2158	Nouvelle Aquitaine	371	67.95 (63.92-71.73)
	B5 - Solid organ transplant	At least one dose of PCV13 and/or PPSV23 between 2009 and 2159	Occitanie	257	52.77 (48.33-57.17)
	B5 - Solid organ transplant	At least one dose of PCV13 and/or PPSV23 between 2009 and 2160	Auvergne-Rhône-Alpes	382	57.53 (53.73-61.24)
	B5 - Solid organ transplant	At least one dose of PCV13 and/or PPSV23 between 2009 and 2161	Provence-Alpes-Côte d'Azur	215	54.71 (49.76-59.57)
	B5 - Solid organ transplant	At least one dose of PCV13 and/or PPSV23 between 2009 and 2162	Corse	7	33.33 (16.79-55.33)
	B5 - Solid organ transplant	At least one dose of PCV13 and/or PPSV23 between 2009 and 2163	Guadeloupe	12	70.59 (45.81-87.20)
	B5 - Solid organ transplant	At least one dose of PCV13 and/or PPSV23 between 2009 and 2164	Martinique	6	37.50 (17.90-62.28)
	B5 - Solid organ transplant	At least one dose of PCV13 and/or PPSV23 between 2009 and 2165	Guyane	1	25.00 (3.35-76.22)
	B5 - Solid organ transplant	At least one dose of PCV13 and/or PPSV23 between 2009 and 2166	La Réunion	12	52.17 (32.49-71.20)
	B7 - Chronic autoimmune or inflammatory disease treated by immunosuppressive or biologic drugs	At least one dose of PCV13 and/or PPSV23 between 2009 and 2168	Ile-de-France	4005	37.84 (36.92-38.76)
	B7 - Chronic autoimmune or inflammatory disease treated by immunosuppressive or biologic drugs	At least one dose of PCV13 and/or PPSV23 between 2009 and 2169	Centre-Val de Loire	1257	45.84 (43.98-47.71)
	B7 - Chronic autoimmune or inflammatory disease treated by immunosuppressive or biologic drugs	At least one dose of PCV13 and/or PPSV23 between 2009 and 2170	Bourgogne-Franche-Comté	1138	37.10 (35.41-38.83)
	B7 - Chronic autoimmune or inflammatory disease treated by immunosuppressive or biologic drugs	At least one dose of PCV13 and/or PPSV23 between 2009 and 2171	Normandie	1787	43.56 (42.05-45.09)
	B7 - Chronic autoimmune or inflammatory disease treated by immunosuppressive or biologic drugs	At least one dose of PCV13 and/or PPSV23 between 2009 and 2172	Hauts-de-France	2715	42.18 (40.98-43.39)
	B7 - Chronic autoimmune or inflammatory disease treated by immunosuppressive or biologic drugs	At least one dose of PCV13 and/or PPSV23 between 2009 and 2173	Grand Est	2540	40.49 (39.28-41.71)
	B7 - Chronic autoimmune or inflammatory disease treated by immunosuppressive or biologic drugs	At least one dose of PCV13 and/or PPSV23 between 2009 and 2174	Pays de la Loire	1607	44.96 (43.34-46.60)
	B7 - Chronic autoimmune or inflammatory disease treated by immunosuppressive or biologic drugs	At least one dose of PCV13 and/or PPSV23 between 2009 and 2175	Bretagne	1715	43.84 (42.29-45.40)
	B7 - Chronic autoimmune or inflammatory disease treated by immunosuppressive or biologic drugs	At least one dose of PCV13 and/or PPSV23 between 2009 and 2176	Nouvelle Aquitaine	2880	40.39 (39.25-41.53)
	B7 - Chronic autoimmune or inflammatory disease treated by immunosuppressive or biologic drugs	At least one dose of PCV13 and/or PPSV23 between 2009 and 2177	Occitanie	2570	36.77 (35.64-37.90)
	B7 - Chronic autoimmune or inflammatory disease treated by immunosuppressive or biologic drugs	At least one dose of PCV13 and/or PPSV23 between 2009 and 2178	Auvergne-Rhône-Alpes	3061	36.57 (35.55-37.61)
	B7 - Chronic autoimmune or inflammatory disease treated by immunosuppressive or biologic drugs	At least one dose of PCV13 and/or PPSV23 between 2009 and 2179	Provence-Alpes-Côte d'Azur	2569	38.37 (37.21-39.54)
	B7 - Chronic autoimmune or inflammatory disease treated by immunosuppressive or biologic drugs	At least one dose of PCV13 and/or PPSV23 between 2009 and 2180	Corse	130	27.03 (23.25-31.17)
	B7 - Chronic autoimmune or inflammatory disease treated by immunosuppressive or biologic drugs	At least one dose of PCV13 and/or PPSV23 between 2009 and 2181	Guadeloupe	9	22.50 (12.14-37.88)
	B7 - Chronic autoimmune or inflammatory disease treated by immunosuppressive or biologic drugs	At least one dose of PCV13 and/or PPSV23 between 2009 and 2182	Martinique	10	35.71 (20.41-54.62)
	B7 - Chronic autoimmune or inflammatory disease treated by immunosuppressive or biologic drugs	At least one dose of PCV13 and/or PPSV23 between 2009 and 2183	Guyane	2	18.18 (4.58-50.70)
	B7 - Chronic autoimmune or inflammatory disease treated by immunosuppressive or biologic drugs	At least one dose of PCV13 and/or PPSV23 between 2009 and 2184	La Réunion	35	50.72 (39.10-62.27)
	B7 - Chronic autoimmune or inflammatory disease treated by immunosuppressive or biologic drugs	At least one dose of PCV13 and/or PPSV23 between 2009 and 2185	Mayotte		0.00 (0.00-100.00)
	B8 - Nephrotic syndrome	At least one dose of PCV13 and/or PPSV23 between 2009 and 2187	Ile-de-France	1175	24.17 (22.98-25.39)
	B8 - Nephrotic syndrome	At least one dose of PCV13 and/or PPSV23 between 2009 and 2188	Centre-Val de Loire	325	23.67 (21.50-25.99)
	B8 - Nephrotic syndrome	At least one dose of PCV13 and/or PPSV23 between 2009 and 2189	Bourgogne-Franche-Comté	373	26.05 (23.84-28.38)
	B8 - Nephrotic syndrome	At least one dose of PCV13 and/or PPSV23 between 2009 and 2190	Normandie	564	31.02 (28.94-33.19)
	B8 - Nephrotic syndrome	At least one dose of PCV13 and/or PPSV23 between 2009 and 2191	Hauts-de-France	888	30.50 (28.86-32.20)
	B8 - Nephrotic syndrome	At least one dose of PCV13 and/or PPSV23 between 2009 and 2192	Grand Est	886	26.25 (24.79-27.76)
	B8 - Nephrotic syndrome	At least one dose of PCV13 and/or PPSV23 between 2009 and 2193	Pays de la Loire	501	31.39 (29.16-33.71)
	B8 - Nephrotic syndrome	At least one dose of PCV13 and/or PPSV23 between 2009 and 2194	Bretagne	516	32.72 (30.45-35.08)
	B8 - Nephrotic syndrome	At least one dose of PCV13 and/or PPSV23 between 2009 and 2195	Nouvelle Aquitaine	975	30.47 (28.90-32.09)
	B8 - Nephrotic syndrome	At least one dose of PCV13 and/or PPSV23 between 2009 and 2196	Occitanie	839	28.21 (26.62-29.86)
	B8 - Nephrotic syndrome	At least one dose of PCV13 and/or PPSV23 between 2009 and 2197	Auvergne-Rhône-Alpes	1185	33.57 (32.03-35.14)
	B8 - Nephrotic syndrome	At least one dose of PCV13 and/or PPSV23 between 2009 and 2198	Provence-Alpes-Côte d'Azur	795	31.26 (29.49-33.09)
	B8 - Nephrotic syndrome	At least one dose of PCV13 and/or PPSV23 between 2009 and 2199	Corse	54	27.00 (21.30-33.57)
	B8 - Nephrotic syndrome	At least one dose of PCV13 and/or PPSV23 between 2009 and 2200	Guadeloupe	6	13.04 (5.98-26.13)
	B8 - Nephrotic syndrome	At least one dose of PCV13 and/or PPSV23 between 2009 and 2201	Martinique	1	2.86 (0.40-17.69)
	B8 - Nephrotic syndrome	At least one dose of PCV13 and/or PPSV23 between 2009 and 2202	Guyane	2	10.53 (2.65-33.74)
	B8 - Nephrotic syndrome	At least one dose of PCV13 and/or PPSV23 between 2009 and 2203	La Réunion	12	17.65 (10.30-28.56)
	B8 - Nephrotic syndrome	At least one dose of PCV13 and/or PPSV23 between 2009 and 2204	Mayotte		0.00 (0.00-100.00)
	C3 - Cyanotic heart disease	At least one dose of PCV13 and/or PPSV23 between 2009 and 2243	Ile-de-France	226	12.10 (10.70-13.66)
	C3 - Cyanotic heart disease	At least one dose of PCV13 and/or PPSV23 between 2009 and 2244	Centre-Val de Loire	68	14.88 (11.90-18.45)
	C3 - Cyanotic heart disease	At least one dose of PCV13 and/or PPSV23 between 2009 and 2245	Bourgogne-Franche-Comté	49	9.98 (7.62-12.96)
	C3 - Cyanotic heart disease	At least one dose of PCV13 and/or PPSV23 between 2009 and 2246	Normandie	67	12.38 (9.86-15.44)
	C3 - Cyanotic heart disease	At least one dose of PCV13 and/or PPSV23 between 2009 and 2247	Hauts-de-France	157	13.09 (11.30-15.12)
	C3 - Cyanotic heart disease	At least one dose of PCV13 and/or PPSV23 between 2009 and 2248	Grand Est	94	11.27 (9.30-13.60)
	C3 - Cyanotic heart disease	At least one dose of PCV13 and/or PPSV23 between 2009 and 2249	Pays de la Loire	62	13.00 (10.27-16.32)
	C3 - Cyanotic heart disease	At least one dose of PCV13 and/or PPSV23 between 2009 and 2250	Bretagne	55	11.00 (8.54-14.06)
	C3 - Cyanotic heart disease	At least one dose of PCV13 and/or PPSV23 between 2009 and 2251	Nouvelle Aquitaine	182	15.29 (13.36-17.45)
	C3 - Cyanotic heart disease	At least one dose of PCV13 and/or PPSV23 between 2009 and 2252	Occitanie	124	11.87 (10.04-13.97)
	C3 - Cyanotic heart disease	At least one dose of PCV13 and/or PPSV23 between 2009 and 2253	Auvergne-Rhône-Alpes	150	12.34 (10.60-14.31)
	C3 - Cyanotic heart disease	At least one dose of PCV13 and/or PPSV23 between 2009 and 2254	Provence-Alpes-Côte d'Azur	116	13.71 (11.55-16.20)
	C3 - Cyanotic heart disease	At least one dose of PCV13 and/or PPSV23 between 2009 and 2255	Corse	2	7.14 (1.79-24.48)
	C3 - Cyanotic heart disease	At least one dose of PCV13 and/or PPSV23 between 2009 and 2256	Guadeloupe		0.00 (0.00-100.00)
	C3 - Cyanotic heart disease	At least one dose of PCV13 and/or PPSV23 between 2009 and 2257	Martinique	1	14.29 (1.97-58.06)
	C3 - Cyanotic heart disease	At least one dose of PCV13 and/or PPSV23 between 2009 and 2258	Guyane	1	14.29 (1.97-58.06)
	C3 - Cyanotic heart disease	At least one dose of PCV13 and/or PPSV23 between 2009 and 2259	La Réunion		0.00 (0.00-100.00)
	C4 - Heart failure	At least one dose of PCV13 and/or PPSV23 between 2009 and 2261	Ile-de-France	4309	18.88 (18.37-19.39)
	C4 - Heart failure	At least one dose of PCV13 and/or PPSV23 between 2009 and 2262	Centre-Val de Loire	1562	20.00 (19.13-20.90)
	C4 - Heart failure	At least one dose of PCV13 and/or PPSV23 between 2009 and 2263	Bourgogne-Franche-Comté	1567	19.94 (19.07-20.83)
	C4 - Heart failure	At least one dose of PCV13 and/or PPSV23 between 2009 and 2264	Normandie	2200	21.79 (21.00-22.61)
	C4 - Heart failure	At least one dose of PCV13 and/or PPSV23 between 2009 and 2265	Hauts-de-France	3246	21.54 (20.89-22.20)
	C4 - Heart failure	At least one dose of PCV13 and/or PPSV23 between 2009 and 2266	Grand Est	2982	20.22 (19.58-20.87)
	C4 - Heart failure	At least one dose of PCV13 and/or PPSV23 between 2009 and 2267	Pays de la Loire	1872	21.23 (20.39-22.09)
	C4 - Heart failure	At least one dose of PCV13 and/or PPSV23 between 2009 and 2268	Bretagne	1841	22.14 (21.26-23.05)
	C4 - Heart failure	At least one dose of PCV13 and/or PPSV23 between 2009 and 2269	Nouvelle Aquitaine	3634	21.02 (20.42-21.63)
	C4 - Heart failure	At least one dose of PCV13 and/or PPSV23 between 2009 and 2270	Occitanie	3313	22.35 (21.69-23.03)
	C4 - Heart failure	At least one dose of PCV13 and/or PPSV23 between 2009 and 2271	Auvergne-Rhône-Alpes	3792	19.76 (19.20-20.32)
	C4 - Heart failure	At least one dose of PCV13 and/or PPSV23 between 2009 and 2272	Provence-Alpes-Côte d'Azur	2962	22.93 (22.22-23.67)
	C4 - Heart failure	At least one dose of PCV13 and/or PPSV23 between 2009 and 2273	Corse	189	21.31 (18.74-24.13)
	C4 - Heart failure	At least one dose of PCV13 and/or PPSV23 between 2009 and 2274	Guadeloupe	14	6.86 (4.11-11.25)
	C4 - Heart failure	At least one dose of PCV13 and/or PPSV23 between 2009 and 2275	Martinique	5	4.59 (1.92-10.55)
	C4 - Heart failure	At least one dose of PCV13 and/or PPSV23 between 2009 and 2276	Guyane	4	8.00 (3.04-19.46)
	C4 - Heart failure	At least one dose of PCV13 and/or PPSV23 between 2009 and 2277	La Réunion	28	11.52 (8.07-16.18)
	C4 - Heart failure	At least one dose of PCV13 and/or PPSV23 between 2009 and 2278	Mayotte		0.00 (0.00-100.00)
	C5 - End-stage renal failure with replacement therapy	At least one dose of PCV13 and/or PPSV23 between 2009 and 2280	Ile-de-France	711	37.03 (34.90-39.22)
	C5 - End-stage renal failure with replacement therapy	At least one dose of PCV13 and/or PPSV23 between 2009 and 2281	Centre-Val de Loire	177	39.69 (35.25-44.30)
	C5 - End-stage renal failure with replacement therapy	At least one dose of PCV13 and/or PPSV23 between 2009 and 2282	Bourgogne-Franche-Comté	161	42.15 (37.29-47.16)
	C5 - End-stage renal failure with replacement therapy	At least one dose of PCV13 and/or PPSV23 between 2009 and 2283	Normandie	316	59.07 (54.84-63.16)
	C5 - End-stage renal failure with replacement therapy	At least one dose of PCV13 and/or PPSV23 between 2009 and 2284	Hauts-de-France	532	53.63 (50.52-56.71)
	C5 - End-stage renal failure with replacement therapy	At least one dose of PCV13 and/or PPSV23 between 2009 and 2285	Grand Est	450	47.62 (44.45-50.81)
	C5 - End-stage renal failure with replacement therapy	At least one dose of PCV13 and/or PPSV23 between 2009 and 2286	Pays de la Loire	284	56.02 (51.66-60.28)
	C5 - End-stage renal failure with replacement therapy	At least one dose of PCV13 and/or PPSV23 between 2009 and 2287	Bretagne	261	56.49 (51.93-60.95)
	C5 - End-stage renal failure with replacement therapy	At least one dose of PCV13 and/or PPSV23 between 2009 and 2288	Nouvelle Aquitaine	523	55.05 (51.87-58.19)
	C5 - End-stage renal failure with replacement therapy	At least one dose of PCV13 and/or PPSV23 between 2009 and 2289	Occitanie	502	47.54 (44.54-50.56)
	C5 - End-stage renal failure with replacement therapy	At least one dose of PCV13 and/or PPSV23 between 2009 and 2290	Auvergne-Rhône-Alpes	596	57.86 (54.82-60.85)
	C5 - End-stage renal failure with replacement therapy	At least one dose of PCV13 and/or PPSV23 between 2009 and 2291	Provence-Alpes-Côte d'Azur	527	52.02 (48.94-55.09)
	C5 - End-stage renal failure with replacement therapy	At least one dose of PCV13 and/or PPSV23 between 2009 and 2292	Corse	19	43.18 (29.51-57.98)
	C5 - End-stage renal failure with replacement therapy	At least one dose of PCV13 and/or PPSV23 between 2009 and 2293	Guadeloupe	9	23.68 (12.81-39.60)
	C5 - End-stage renal failure with replacement therapy	At least one dose of PCV13 and/or PPSV23 between 2009 and 2294	Martinique	6	15.79 (7.27-30.96)
	C5 - End-stage renal failure with replacement therapy	At least one dose of PCV13 and/or PPSV23 between 2009 and 2295	Guyane		0.00 (0.00-100.00)
	C5 - End-stage renal failure with replacement therapy	At least one dose of PCV13 and/or PPSV23 between 2009 and 2296	La Réunion	19	25.33 (16.78-36.34)
	C5 - End-stage renal failure with replacement therapy	At least one dose of PCV13 and/or PPSV23 between 2009 and 2297	Mayotte		0.00 (0.00-0.00)
	C6 - Chronic liver disease	At least one dose of PCV13 and/or PPSV23 between 2009 and 2299	Ile-de-France	2750	15.16 (14.65-15.69)
	C6 - Chronic liver disease	At least one dose of PCV13 and/or PPSV23 between 2009 and 2300	Centre-Val de Loire	544	17.05 (15.78-18.39)
	C6 - Chronic liver disease	At least one dose of PCV13 and/or PPSV23 between 2009 and 2301	Bourgogne-Franche-Comté	726	16.28 (15.22-17.39)
	C6 - Chronic liver disease	At least one dose of PCV13 and/or PPSV23 between 2009 and 2302	Normandie	804	14.89 (13.96-15.86)
	C6 - Chronic liver disease	At least one dose of PCV13 and/or PPSV23 between 2009 and 2303	Hauts-de-France	1679	16.47 (15.76-17.20)
	C6 - Chronic liver disease	At least one dose of PCV13 and/or PPSV23 between 2009 and 2304	Grand Est	1427	15.85 (15.11-16.62)
	C6 - Chronic liver disease	At least one dose of PCV13 and/or PPSV23 between 2009 and 2305	Pays de la Loire	682	15.45 (14.41-16.55)
	C6 - Chronic liver disease	At least one dose of PCV13 and/or PPSV23 between 2009 and 2306	Bretagne	815	16.52 (15.51-17.58)
	C6 - Chronic liver disease	At least one dose of PCV13 and/or PPSV23 between 2009 and 2307	Nouvelle Aquitaine	1812	18.13 (17.39-18.90)
	C6 - Chronic liver disease	At least one dose of PCV13 and/or PPSV23 between 2009 and 2308	Occitanie	1513	17.87 (17.07-18.70)
	C6 - Chronic liver disease	At least one dose of PCV13 and/or PPSV23 between 2009 and 2309	Auvergne-Rhône-Alpes	1949	16.37 (15.72-17.05)
	C6 - Chronic liver disease	At least one dose of PCV13 and/or PPSV23 between 2009 and 2310	Provence-Alpes-Côte d'Azur	1406	18.00 (17.16-18.86)
	C6 - Chronic liver disease	At least one dose of PCV13 and/or PPSV23 between 2009 and 2311	Corse	59	14.64 (11.51-18.44)
	C6 - Chronic liver disease	At least one dose of PCV13 and/or PPSV23 between 2009 and 2312	Guadeloupe	13	6.95 (4.08-11.60)
	C6 - Chronic liver disease	At least one dose of PCV13 and/or PPSV23 between 2009 and 2313	Martinique	10	12.20 (6.69-21.20)
	C6 - Chronic liver disease	At least one dose of PCV13 and/or PPSV23 between 2009 and 2314	Guyane	2	5.71 (1.43-20.16)
	C6 - Chronic liver disease	At least one dose of PCV13 and/or PPSV23 between 2009 and 2315	La Réunion	25	8.42 (5.75-12.16)
	C7 - Diabetes	At least one dose of PCV13 and/or PPSV23 between 2009 and 2317	Ile-de-France	4026	8.39 (8.15-8.64)
	C7 - Diabetes	At least one dose of PCV13 and/or PPSV23 between 2009 and 2318	Centre-Val de Loire	1054	10.60 (10.01-11.23)
	C7 - Diabetes	At least one dose of PCV13 and/or PPSV23 between 2009 and 2319	Bourgogne-Franche-Comté	1083	10.00 (9.45-10.58)
	C7 - Diabetes	At least one dose of PCV13 and/or PPSV23 between 2009 and 2320	Normandie	1386	11.16 (10.62-11.73)
	C7 - Diabetes	At least one dose of PCV13 and/or PPSV23 between 2009 and 2321	Hauts-de-France	2907	11.16 (10.78-11.55)
	C7 - Diabetes	At least one dose of PCV13 and/or PPSV23 between 2009 and 2322	Grand Est	2338	10.01 (9.63-10.40)
	C7 - Diabetes	At least one dose of PCV13 and/or PPSV23 between 2009 and 2323	Pays de la Loire	1330	10.80 (10.26-11.36)
	C7 - Diabetes	At least one dose of PCV13 and/or PPSV23 between 2009 and 2324	Bretagne	1102	11.72 (11.09-12.39)
	C7 - Diabetes	At least one dose of PCV13 and/or PPSV23 between 2009 and 2325	Nouvelle Aquitaine	2433	11.01 (10.61-11.43)
	C7 - Diabetes	At least one dose of PCV13 and/or PPSV23 between 2009 and 2326	Occitanie	2468	11.13 (10.72-11.55)
	C7 - Diabetes	At least one dose of PCV13 and/or PPSV23 between 2009 and 2327	Auvergne-Rhône-Alpes	2638	9.54 (9.20-9.89)
	C7 - Diabetes	At least one dose of PCV13 and/or PPSV23 between 2009 and 2328	Provence-Alpes-Côte d'Azur	2331	11.53 (11.09-11.97)
	C7 - Diabetes	At least one dose of PCV13 and/or PPSV23 between 2009 and 2329	Corse	125	9.94 (8.40-11.72)
	C7 - Diabetes	At least one dose of PCV13 and/or PPSV23 between 2009 and 2330	Guadeloupe	9	2.86 (1.49-5.40)
	C7 - Diabetes	At least one dose of PCV13 and/or PPSV23 between 2009 and 2331	Martinique	10	5.59 (3.03-10.07)
	C7 - Diabetes	At least one dose of PCV13 and/or PPSV23 between 2009 and 2332	Guyane	8	8.60 (4.36-16.27)
	C7 - Diabetes	At least one dose of PCV13 and/or PPSV23 between 2009 and 2333	La Réunion	17	4.66 (2.91-7.36)
	C7 - Diabetes	At least one dose of PCV13 and/or PPSV23 between 2009 and 2334	Mayotte	1	2.70 (0.38-16.85)
	C8 - Osteomeningeal breach	At least one dose of PCV13 and/or PPSV23 between 2009 and 2336	Ile-de-France	73	24.41 (19.88-29.60)
	C8 - Osteomeningeal breach	At least one dose of PCV13 and/or PPSV23 between 2009 and 2337	Centre-Val de Loire	20	26.67 (17.90-37.76)
	C8 - Osteomeningeal breach	At least one dose of PCV13 and/or PPSV23 between 2009 and 2338	Bourgogne-Franche-Comté	16	30.19 (19.39-43.74)
	C8 - Osteomeningeal breach	At least one dose of PCV13 and/or PPSV23 between 2009 and 2339	Normandie	24	27.91 (19.46-38.28)
	C8 - Osteomeningeal breach	At least one dose of PCV13 and/or PPSV23 between 2009 and 2340	Hauts-de-France	76	34.08 (28.16-40.55)
	C8 - Osteomeningeal breach	At least one dose of PCV13 and/or PPSV23 between 2009 and 2341	Grand Est	45	29.41 (22.74-37.11)
	C8 - Osteomeningeal breach	At least one dose of PCV13 and/or PPSV23 between 2009 and 2342	Pays de la Loire	20	24.10 (16.10-34.43)
	C8 - Osteomeningeal breach	At least one dose of PCV13 and/or PPSV23 between 2009 and 2343	Bretagne	18	26.47 (17.36-38.16)
	C8 - Osteomeningeal breach	At least one dose of PCV13 and/or PPSV23 between 2009 and 2344	Nouvelle Aquitaine	43	29.05 (22.31-36.87)
	C8 - Osteomeningeal breach	At least one dose of PCV13 and/or PPSV23 between 2009 and 2345	Occitanie	74	34.10 (28.10-40.66)
	C8 - Osteomeningeal breach	At least one dose of PCV13 and/or PPSV23 between 2009 and 2346	Auvergne-Rhône-Alpes	65	25.69 (20.68-31.43)
	C8 - Osteomeningeal breach	At least one dose of PCV13 and/or PPSV23 between 2009 and 2347	Provence-Alpes-Côte d'Azur	54	25.35 (19.96-31.62)
	C8 - Osteomeningeal breach	At least one dose of PCV13 and/or PPSV23 between 2009 and 2348	Corse	5	35.71 (15.70-62.37)
	C8 - Osteomeningeal breach	At least one dose of PCV13 and/or PPSV23 between 2009 and 2349	Guadeloupe		0.00 (0.00-100.00)
	C8 - Osteomeningeal breach	At least one dose of PCV13 and/or PPSV23 between 2009 and 2350	Martinique		0.00 (0.00-100.00)
	C8 - Osteomeningeal breach	At least one dose of PCV13 and/or PPSV23 between 2009 and 2351	La Réunion	1	14.29 (1.97-58.06)
	C9 - Cochlear implant	At least one dose of PCV13 and/or PPSV23 between 2009 and 2353	Ile-de-France	66	95.65 (87.37-98.59)
	C9 - Cochlear implant	At least one dose of PCV13 and/or PPSV23 between 2009 and 2354	Centre-Val de Loire	29	93.55 (77.58-98.38)
	C9 - Cochlear implant	At least one dose of PCV13 and/or PPSV23 between 2009 and 2355	Bourgogne-Franche-Comté	24	96.00 (76.45-99.44)
	C9 - Cochlear implant	At least one dose of PCV13 and/or PPSV23 between 2009 and 2356	Normandie	33	91.67 (77.14-97.29)
	C9 - Cochlear implant	At least one dose of PCV13 and/or PPSV23 between 2009 and 2357	Hauts-de-France	31	49.21 (37.15-61.35)
	C9 - Cochlear implant	At least one dose of PCV13 and/or PPSV23 between 2009 and 2358	Grand Est	34	94.44 (80.33-98.61)
	C9 - Cochlear implant	At least one dose of PCV13 and/or PPSV23 between 2009 and 2359	Pays de la Loire	20	95.24 (72.86-99.33)
	C9 - Cochlear implant	At least one dose of PCV13 and/or PPSV23 between 2009 and 2360	Bretagne	33	91.67 (77.14-97.29)
	C9 - Cochlear implant	At least one dose of PCV13 and/or PPSV23 between 2009 and 2361	Nouvelle Aquitaine	34	97.14 (82.31-99.60)
	C9 - Cochlear implant	At least one dose of PCV13 and/or PPSV23 between 2009 and 2362	Occitanie	43	68.25 (55.85-78.52)
	C9 - Cochlear implant	At least one dose of PCV13 and/or PPSV23 between 2009 and 2363	Auvergne-Rhône-Alpes	56	73.68 (62.69-82.35)
	C9 - Cochlear implant	At least one dose of PCV13 and/or PPSV23 between 2009 and 2364	Provence-Alpes-Côte d'Azur	39	79.59 (66.07-88.65)
	C9 - Cochlear implant	At least one dose of PCV13 and/or PPSV23 between 2009 and 2365	Corse		0.00 (0.00-100.00)
	C9 - Cochlear implant	At least one dose of PCV13 and/or PPSV23 between 2009 and 2366	Martinique	1	100.00 (0.00-100.00)
	C9 - Cochlear implant	At least one dose of PCV13 and/or PPSV23 between 2009 and 2367	La Réunion	2	100.00 (100.00-100.00)
	C1 - Chronic respiratory disease	At least one dose of PCV13 and/or PPSV23 between 2009 and 2369	Ile-de-France	12537	20.28 (19.97-20.60)
	C1 - Chronic respiratory disease	At least one dose of PCV13 and/or PPSV23 between 2009 and 2370	Centre-Val de Loire	3254	23.24 (22.54-23.94)
	C1 - Chronic respiratory disease	At least one dose of PCV13 and/or PPSV23 between 2009 and 2371	Bourgogne-Franche-Comté	3606	21.23 (20.62-21.85)
	C1 - Chronic respiratory disease	At least one dose of PCV13 and/or PPSV23 between 2009 and 2372	Normandie	4926	24.34 (23.75-24.93)
	C1 - Chronic respiratory disease	At least one dose of PCV13 and/or PPSV23 between 2009 and 2373	Hauts-de-France	8735	23.60 (23.17-24.04)
	C1 - Chronic respiratory disease	At least one dose of PCV13 and/or PPSV23 between 2009 and 2374	Grand Est	7191	19.97 (19.56-20.39)
	C1 - Chronic respiratory disease	At least one dose of PCV13 and/or PPSV23 between 2009 and 2375	Pays de la Loire	4413	24.11 (23.50-24.73)
	C1 - Chronic respiratory disease	At least one dose of PCV13 and/or PPSV23 between 2009 and 2376	Bretagne	4809	25.34 (24.72-25.96)
	C1 - Chronic respiratory disease	At least one dose of PCV13 and/or PPSV23 between 2009 and 2377	Nouvelle Aquitaine	9269	23.99 (23.57-24.42)
	C1 - Chronic respiratory disease	At least one dose of PCV13 and/or PPSV23 between 2009 and 2378	Occitanie	8816	22.88 (22.46-23.30)
	C1 - Chronic respiratory disease	At least one dose of PCV13 and/or PPSV23 between 2009 and 2379	Auvergne-Rhône-Alpes	9145	21.37 (20.98-21.76)
	C1 - Chronic respiratory disease	At least one dose of PCV13 and/or PPSV23 between 2009 and 2380	Provence-Alpes-Côte d'Azur	8214	24.18 (23.72-24.63)
	C1 - Chronic respiratory disease	At least one dose of PCV13 and/or PPSV23 between 2009 and 2381	Corse	452	22.75 (20.96-24.64)
	C1 - Chronic respiratory disease	At least one dose of PCV13 and/or PPSV23 between 2009 and 2382	Guadeloupe	28	10.33 (7.23-14.56)
	C1 - Chronic respiratory disease	At least one dose of PCV13 and/or PPSV23 between 2009 and 2383	Martinique	16	8.42 (5.22-13.30)
	C1 - Chronic respiratory disease	At least one dose of PCV13 and/or PPSV23 between 2009 and 2384	Guyane	9	9.38 (4.95-17.05)
	C1 - Chronic respiratory disease	At least one dose of PCV13 and/or PPSV23 between 2009 and 2385	La Réunion	52	12.84 (9.92-16.46)
	C1 - Chronic respiratory disease	At least one dose of PCV13 and/or PPSV23 between 2009 and 2386	Mayotte		0.00 (0.00-100.00)
